# Supplementary material for: A c.726C>G (p.Tyr242Ter) nonsense mutation-associated with splicing alteration (NASA) of WDR45 gene underlies β-propeller protein-associated neurodegeneration (BPAN)
Source: Heliyon. 2024 May 4;10(9):e30438. doi: 10.1016/j.heliyon.2024.e30438 (PMC11098806; doi:10.1016/j.heliyon.2024.e30438)
Supplement: Multimedia component 1 [file mmc1.xls]

id	num	qvalue	per	ratio	class	ID	Descrption	Pvalue	Qvalue	Up	Down	fg_num	bg_num
Allograft rejection	28	3.922886e-11	7.035	0.252	Human Diseases	ko05330	Allograft rejection	1.290423e-13	3.922886e-11	3	25	28	111
Autoimmune thyroid disease	29	7.512060e-11	7.286	0.230	Human Diseases	ko05320	Autoimmune thyroid disease	5.908228e-13	7.512060e-11	3	26	29	126
Hematopoietic cell lineage	34	7.512060e-11	8.543	0.197	Organismal Systems	ko04640	Hematopoietic cell lineage	7.413217e-13	7.512060e-11	6	28	34	173
Primary immunodeficiency	28	1.946057e-10	7.035	0.224	Human Diseases	ko05340	Primary immunodeficiency	3.059216e-12	1.946057e-10	3	25	28	125
African trypanosomiasis	26	1.946057e-10	6.533	0.241	Human Diseases	ko05143	African trypanosomiasis	3.200751e-12	1.946057e-10	2	24	26	108
Asthma	24	3.259477e-09	6.030	0.229	Human Diseases	ko05310	Asthma	7.26799e-11	3.259477e-09	3	21	24	105
Intestinal immune network for IgA production	26	3.259477e-09	6.533	0.211	Organismal Systems	ko04672	Intestinal immune network for IgA production	7.505375e-11	3.259477e-09	3	23	26	123
Staphylococcus aureus infection	31	4.276455e-09	7.789	0.178	Human Diseases	ko05150	Staphylococcus aureus infection	1.125383e-10	4.276455e-09	6	25	31	174
Leishmaniasis	28	7.353010e-09	7.035	0.189	Human Diseases	ko05140	Leishmaniasis	2.176878e-10	7.353010e-09	5	23	28	148
Natural killer cell mediated cytotoxicity	32	1.283676e-08	8.040	0.165	Organismal Systems	ko04650	Natural killer cell mediated cytotoxicity	4.391644e-10	1.283676e-08	3	29	32	194
Viral myocarditis	26	1.283676e-08	6.533	0.195	Human Diseases	ko05416	Viral myocarditis	4.644879e-10	1.283676e-08	3	23	26	133
Phagosome	35	1.411730e-08	8.794	0.153	Cellular Processes	ko04145	Phagosome	5.57262e-10	1.411730e-08	8	27	35	229
Amoebiasis	29	8.193188e-08	7.286	0.164	Human Diseases	ko05146	Amoebiasis	3.503666e-09	8.193188e-08	6	23	29	177
Rheumatoid arthritis	28	8.396513e-08	7.035	0.168	Human Diseases	ko05323	Rheumatoid arthritis	3.866815e-09	8.396513e-08	4	24	28	167
Dilated cardiomyopathy	28	8.999869e-08	7.035	0.167	Human Diseases	ko05414	Dilated cardiomyopathy	4.440725e-09	8.999869e-08	4	24	28	168
Systemic lupus erythematosus	31	6.151404e-07	7.789	0.142	Human Diseases	ko05322	Systemic lupus erythematosus	3.237581e-08	6.151404e-07	6	25	31	218
Transcriptional misregulation in cancer	35	2.045759e-06	8.794	0.125	Human Diseases	ko05202	Transcriptional misregulation in cancer	1.14401e-07	2.045759e-06	8	27	35	280
Fc epsilon RI signaling pathway	23	2.803468e-06	5.779	0.163	Organismal Systems	ko04664	Fc epsilon RI signaling pathway	1.659948e-07	2.803468e-06	2	21	23	141
B cell receptor signaling pathway	23	1.350065e-05	5.779	0.149	Organismal Systems	ko04662	B cell receptor signaling pathway	8.437907e-07	1.350065e-05	2	21	23	154
Epstein-Barr virus infection	33	1.871055e-05	8.291	0.117	Human Diseases	ko05169	Epstein-Barr virus infection	1.230957e-06	1.871055e-05	3	30	33	282
Neutrophil extracellular trap formation	32	2.710890e-05	8.040	0.117	Organismal Systems	ko04613	Neutrophil extracellular trap formation	1.876343e-06	2.710890e-05	6	26	32	274
Coronavirus disease - COVID-19	35	2.710890e-05	8.794	0.111	Human Diseases	ko05171	Coronavirus disease - COVID-19	1.961828e-06	2.710890e-05	4	31	35	315
Fc gamma R-mediated phagocytosis	24	2.788496e-05	6.030	0.138	Organismal Systems	ko04666	Fc gamma R-mediated phagocytosis	2.109717e-06	2.788496e-05	2	22	24	174
PI3K-Akt signaling pathway	44	2.879103e-05	11.055	0.099	Environmental Information Processing	ko04151	PI3K-Akt signaling pathway	2.272976e-06	2.879103e-05	11	33	44	445
Calcium signaling pathway	35	3.685004e-05	8.794	0.109	Environmental Information Processing	ko04020	Calcium signaling pathway	3.030431e-06	3.685004e-05	6	29	35	321
Graft-versus-host disease	11	3.951059e-05	2.764	0.256	Human Diseases	ko05332	Graft-versus-host disease	3.450256e-06	3.951059e-05	1	10	11	43
NF-kappa B signaling pathway	24	3.951059e-05	6.030	0.134	Environmental Information Processing	ko04064	NF-kappa B signaling pathway	3.509164e-06	3.951059e-05	3	21	24	179
Tuberculosis	28	3.352403e-04	7.035	0.109	Human Diseases	ko05152	Tuberculosis	3.08774e-05	3.352403e-04	5	23	28	257
Phospholipase D signaling pathway	25	8.347500e-04	6.281	0.109	Environmental Information Processing	ko04072	Phospholipase D signaling pathway	7.963076e-05	8.347500e-04	2	23	25	229
Yersinia infection	23	2.395368e-03	5.779	0.106	Human Diseases	ko05135	Yersinia infection	0.0002380841	2.395368e-03	3	20	23	217
Antigen processing and presentation	12	2.395368e-03	3.015	0.156	Organismal Systems	ko04612	Antigen processing and presentation	0.0002442645	2.395368e-03	2	10	12	77
Pathogenic Escherichia coli infection	26	6.875901e-03	6.533	0.093	Human Diseases	ko05130	Pathogenic Escherichia coli infection	0.0007237791	6.875901e-03	5	21	26	279
ECM-receptor interaction	12	1.062040e-02	3.015	0.132	Environmental Information Processing	ko04512	ECM-receptor interaction	0.001152872	1.062040e-02	4	8	12	91
Complement and coagulation cascades	12	1.249820e-02	3.015	0.129	Organismal Systems	ko04610	Complement and coagulation cascades	0.001397825	1.249820e-02	2	10	12	93
Herpes simplex virus 1 infection	42	2.530201e-02	10.553	0.073	Human Diseases	ko05168	Herpes simplex virus 1 infection	0.00291306	2.530201e-02	4	38	42	573
Glycine, serine and threonine metabolism	7	3.163256e-02	1.759	0.163	Metabolism	ko00260	Glycine, serine and threonine metabolism	0.003745961	3.163256e-02	1	6	7	43
Type I diabetes mellitus	7	5.741839e-02	1.759	0.146	Human Diseases	ko04940	Type I diabetes mellitus	0.006988422	5.741839e-02	1	6	7	48
Pertussis	9	1.028473e-01	2.261	0.113	Human Diseases	ko05133	Pertussis	0.01302668	1.028473e-01	4	5	9	80
Fanconi anemia pathway	7	1.028473e-01	1.759	0.130	Genetic Information Processing	ko03460	Fanconi anemia pathway	0.01319423	1.028473e-01	1	6	7	54
Vitamin B6 metabolism	2	2.251158e-01	0.503	0.333	Metabolism	ko00750	Vitamin B6 metabolism	0.0296205	2.251158e-01	1	1	2	6
Cell adhesion molecules	13	2.289956e-01	3.266	0.084	Environmental Information Processing	ko04514	Cell adhesion molecules	0.03088428	2.289956e-01	4	9	13	154
Arrhythmogenic right ventricular cardiomyopathy	8	2.382541e-01	2.010	0.101	Human Diseases	ko05412	Arrhythmogenic right ventricular cardiomyopathy	0.03291668	2.382541e-01	3	5	8	79
Platelet activation	11	2.980759e-01	2.764	0.085	Organismal Systems	ko04611	Platelet activation	0.04216205	2.980759e-01	1	10	11	129
Nitrogen metabolism	3	3.029590e-01	0.754	0.176	Metabolism	ko00910	Nitrogen metabolism	0.04384933	3.029590e-01	1	2	3	17
Inflammatory bowel disease	7	3.066465e-01	1.759	0.100	Human Diseases	ko05321	Inflammatory bowel disease	0.04713294	3.066465e-01	2	5	7	70
C5-Branched dibasic acid metabolism	1	3.066465e-01	0.251	1.000	Metabolism	ko00660	C5-Branched dibasic acid metabolism	0.04740917	3.066465e-01	0	1	1	1
Insect hormone biosynthesis	1	3.066465e-01	0.251	1.000	Metabolism	ko00981	Insect hormone biosynthesis	0.04740917	3.066465e-01	1	0	1	1
Fatty acid biosynthesis	3	3.692646e-01	0.754	0.158	Metabolism	ko00061	Fatty acid biosynthesis	0.05830493	3.692646e-01	0	3	3	19
Long-term depression	6	4.487861e-01	1.508	0.097	Organismal Systems	ko04730	Long-term depression	0.07233724	4.487861e-01	1	5	6	62
Influenza A	13	5.029079e-01	3.266	0.073	Human Diseases	ko05164	Influenza A	0.08271511	5.029079e-01	2	11	13	179
TGF-beta signaling pathway	8	5.044521e-01	2.010	0.083	Environmental Information Processing	ko04350	TGF-beta signaling pathway	0.08462848	5.044521e-01	2	6	8	96
Toxoplasmosis	9	5.109665e-01	2.261	0.080	Human Diseases	ko05145	Toxoplasmosis	0.08740216	5.109665e-01	3	6	9	113
Th1 and Th2 cell differentiation	8	5.320697e-01	2.010	0.082	Organismal Systems	ko04658	Th1 and Th2 cell differentiation	0.09276216	5.320697e-01	2	6	8	98
Malaria	5	6.648767e-01	1.256	0.091	Human Diseases	ko05144	Malaria	0.1181031	6.648767e-01	1	4	5	55
Focal adhesion	14	6.678067e-01	3.518	0.067	Cellular Processes	ko04510	Focal adhesion	0.1208203	6.678067e-01	5	9	14	209
Fatty acid elongation	3	7.874181e-01	0.754	0.107	Metabolism	ko00062	Fatty acid elongation	0.1450507	7.874181e-01	0	3	3	28
Hypertrophic cardiomyopathy	7	8.078891e-01	1.759	0.075	Human Diseases	ko05410	Hypertrophic cardiomyopathy	0.1514792	8.078891e-01	2	5	7	93
Small cell lung cancer	7	8.253983e-01	1.759	0.074	Human Diseases	ko05222	Small cell lung cancer	0.1574773	8.253983e-01	2	5	7	94
Biosynthesis of amino acids	6	8.456378e-01	1.508	0.077	Metabolism	ko01230	Biosynthesis of amino acids	0.1641205	8.456378e-01	2	4	6	78
Ribosome biogenesis in eukaryotes	6	8.666082e-01	1.508	0.076	Genetic Information Processing	ko03008	Ribosome biogenesis in eukaryotes	0.1710411	8.666082e-01	1	5	6	79
Regulation of lipolysis in adipocytes	5	8.853188e-01	1.256	0.079	Organismal Systems	ko04923	Regulation of lipolysis in adipocytes	0.1776462	8.853188e-01	2	3	5	63
Axon guidance	12	8.895604e-01	3.015	0.064	Organismal Systems	ko04360	Axon guidance	0.1814235	8.895604e-01	3	9	12	188
Purine metabolism	9	8.910722e-01	2.261	0.067	Metabolism	ko00230	Purine metabolism	0.1850166	8.910722e-01	0	9	9	134
JAK-STAT signaling pathway	11	8.910722e-01	2.764	0.064	Environmental Information Processing	ko04630	JAK-STAT signaling pathway	0.1880697	8.910722e-01	2	9	11	171
Cholinergic synapse	8	8.910722e-01	2.010	0.068	Organismal Systems	ko04725	Cholinergic synapse	0.1905253	8.910722e-01	1	7	8	117
Human papillomavirus infection	20	9.276905e-01	5.025	0.058	Human Diseases	ko05165	Human papillomavirus infection	0.2043502	9.276905e-01	5	15	20	345
Glyoxylate and dicarboxylate metabolism	3	9.276905e-01	0.754	0.091	Metabolism	ko00630	Glyoxylate and dicarboxylate metabolism	0.2044581	9.276905e-01	1	2	3	33
Carbon metabolism	8	9.315648e-01	2.010	0.067	Metabolism	ko01200	Carbon metabolism	0.2089616	9.315648e-01	2	6	8	120
Type II diabetes mellitus	4	9.315648e-01	1.005	0.080	Human Diseases	ko04930	Type II diabetes mellitus	0.2114407	9.315648e-01	0	4	4	50
Phototransduction - fly	1	9.365658e-01	0.251	0.200	Organismal Systems	ko04745	Phototransduction - fly	0.2156566	9.365658e-01	0	1	1	5
N-Glycan biosynthesis	4	1.000000e+00	1.005	0.075	Metabolism	ko00510	N-Glycan biosynthesis	0.2421521	1.000000e+00	1	3	4	53
Hepatitis C	10	1.000000e+00	2.513	0.061	Human Diseases	ko05160	Hepatitis C	0.2507098	1.000000e+00	1	9	10	164
Phosphonate and phosphinate metabolism	1	1.000000e+00	0.251	0.167	Metabolism	ko00440	Phosphonate and phosphinate metabolism	0.2528639	1.000000e+00	0	1	1	6
Chagas disease	7	1.000000e+00	1.759	0.064	Human Diseases	ko05142	Chagas disease	0.2660681	1.000000e+00	2	5	7	110
Cytokine-cytokine receptor interaction	17	1.000000e+00	4.271	0.056	Environmental Information Processing	ko04060	Cytokine-cytokine receptor interaction	0.2699102	1.000000e+00	5	12	17	303
Measles	9	1.000000e+00	2.261	0.060	Human Diseases	ko05162	Measles	0.2814775	1.000000e+00	2	7	9	150
Legionellosis	4	1.000000e+00	1.005	0.069	Human Diseases	ko05134	Legionellosis	0.2952548	1.000000e+00	2	2	4	58
Fatty acid metabolism	4	1.000000e+00	1.005	0.068	Metabolism	ko01212	Fatty acid metabolism	0.3060683	1.000000e+00	0	4	4	59
DNA replication	3	1.000000e+00	0.754	0.073	Genetic Information Processing	ko03030	DNA replication	0.3076101	1.000000e+00	1	2	3	41
Nicotine addiction	3	1.000000e+00	0.754	0.073	Human Diseases	ko05033	Nicotine addiction	0.3076101	1.000000e+00	1	2	3	41
Synaptic vesicle cycle	5	1.000000e+00	1.256	0.064	Organismal Systems	ko04721	Synaptic vesicle cycle	0.3105797	1.000000e+00	0	5	5	78
Arginine biosynthesis	2	1.000000e+00	0.503	0.083	Metabolism	ko00220	Arginine biosynthesis	0.3160126	1.000000e+00	2	0	2	24
Dorso-ventral axis formation	1	1.000000e+00	0.251	0.125	Organismal Systems	ko04320	Dorso-ventral axis formation	0.3220791	1.000000e+00	0	1	1	8
alpha-Linolenic acid metabolism	2	1.000000e+00	0.503	0.077	Metabolism	ko00592	alpha-Linolenic acid metabolism	0.3512372	1.000000e+00	0	2	2	26
Hippo signaling pathway - fly	1	1.000000e+00	0.251	0.111	Environmental Information Processing	ko04391	Hippo signaling pathway - fly	0.3542494	1.000000e+00	1	0	1	9
Viral protein interaction with cytokine and cytokine receptor	6	1.000000e+00	1.508	0.059	Environmental Information Processing	ko04061	Viral protein interaction with cytokine and cytokine receptor	0.3542659	1.000000e+00	1	5	6	102
Tryptophan metabolism	3	1.000000e+00	0.754	0.067	Metabolism	ko00380	Tryptophan metabolism	0.3602801	1.000000e+00	2	1	3	45
Collecting duct acid secretion	2	1.000000e+00	0.503	0.074	Organismal Systems	ko04966	Collecting duct acid secretion	0.3686205	1.000000e+00	0	2	2	27
Lysine degradation	4	1.000000e+00	1.005	0.060	Metabolism	ko00310	Lysine degradation	0.3932685	1.000000e+00	2	2	4	67
Arachidonic acid metabolism	4	1.000000e+00	1.005	0.060	Metabolism	ko00590	Arachidonic acid metabolism	0.3932685	1.000000e+00	1	3	4	67
GnRH secretion	4	1.000000e+00	1.005	0.060	Organismal Systems	ko04929	GnRH secretion	0.3932685	1.000000e+00	1	3	4	67
Phototransduction	2	1.000000e+00	0.503	0.069	Organismal Systems	ko04744	Phototransduction	0.4028088	1.000000e+00	0	2	2	29
NOD-like receptor signaling pathway	10	1.000000e+00	2.513	0.053	Organismal Systems	ko04621	NOD-like receptor signaling pathway	0.4070713	1.000000e+00	3	7	10	189
Linoleic acid metabolism	2	1.000000e+00	0.503	0.067	Metabolism	ko00591	Linoleic acid metabolism	0.4195731	1.000000e+00	0	2	2	30
Antifolate resistance	2	1.000000e+00	0.503	0.067	Human Diseases	ko01523	Antifolate resistance	0.4195731	1.000000e+00	1	1	2	30
Osteoclast differentiation	7	1.000000e+00	1.759	0.053	Organismal Systems	ko04380	Osteoclast differentiation	0.4284902	1.000000e+00	0	7	7	131
RIG-I-like receptor signaling pathway	4	1.000000e+00	1.005	0.056	Organismal Systems	ko04622	RIG-I-like receptor signaling pathway	0.4364455	1.000000e+00	0	4	4	71
Wnt signaling pathway	9	1.000000e+00	2.261	0.052	Environmental Information Processing	ko04310	Wnt signaling pathway	0.4364857	1.000000e+00	1	8	9	173
Ubiquinone and other terpenoid-quinone biosynthesis	1	1.000000e+00	0.251	0.083	Metabolism	ko00130	Ubiquinone and other terpenoid-quinone biosynthesis	0.4419069	1.000000e+00	0	1	1	12
Th17 cell differentiation	6	1.000000e+00	1.508	0.053	Organismal Systems	ko04659	Th17 cell differentiation	0.4483279	1.000000e+00	2	4	6	113
MicroRNAs in cancer	9	1.000000e+00	2.261	0.051	Human Diseases	ko05206	MicroRNAs in cancer	0.450137	1.000000e+00	1	8	9	175
Adherens junction	4	1.000000e+00	1.005	0.055	Cellular Processes	ko04520	Adherens junction	0.45772	1.000000e+00	1	3	4	73
Acute myeloid leukemia	4	1.000000e+00	1.005	0.055	Human Diseases	ko05221	Acute myeloid leukemia	0.45772	1.000000e+00	1	3	4	73
Apoptosis - multiple species	2	1.000000e+00	0.503	0.061	Cellular Processes	ko04215	Apoptosis - multiple species	0.4683521	1.000000e+00	1	1	2	33
Circadian rhythm	2	1.000000e+00	0.503	0.061	Organismal Systems	ko04710	Circadian rhythm	0.4683521	1.000000e+00	1	1	2	33
Longevity regulating pathway - worm	1	1.000000e+00	0.251	0.077	Organismal Systems	ko04212	Longevity regulating pathway - worm	0.4684035	1.000000e+00	1	0	1	13
Autophagy - other	2	1.000000e+00	0.503	0.059	Cellular Processes	ko04136	Autophagy - other	0.4840644	1.000000e+00	0	2	2	34
Central carbon metabolism in cancer	4	1.000000e+00	1.005	0.053	Human Diseases	ko05230	Central carbon metabolism in cancer	0.4891	1.000000e+00	1	3	4	76
Vascular smooth muscle contraction	7	1.000000e+00	1.759	0.050	Organismal Systems	ko04270	Vascular smooth muscle contraction	0.4905406	1.000000e+00	0	7	7	139
Non-homologous end-joining	1	1.000000e+00	0.251	0.071	Genetic Information Processing	ko03450	Non-homologous end-joining	0.4936451	1.000000e+00	0	1	1	14
SNARE interactions in vesicular transport	2	1.000000e+00	0.503	0.057	Genetic Information Processing	ko04130	SNARE interactions in vesicular transport	0.4994861	1.000000e+00	0	2	2	35
Prolactin signaling pathway	4	1.000000e+00	1.005	0.051	Organismal Systems	ko04917	Prolactin signaling pathway	0.5096027	1.000000e+00	1	3	4	78
Hedgehog signaling pathway	3	1.000000e+00	0.754	0.053	Environmental Information Processing	ko04340	Hedgehog signaling pathway	0.5116824	1.000000e+00	1	2	3	57
RNA polymerase	2	1.000000e+00	0.503	0.056	Genetic Information Processing	ko03020	RNA polymerase	0.5146094	1.000000e+00	0	2	2	36
Apoptosis	7	1.000000e+00	1.759	0.049	Cellular Processes	ko04210	Apoptosis	0.520842	1.000000e+00	1	6	7	143
Tyrosine metabolism	2	1.000000e+00	0.503	0.054	Metabolism	ko00350	Tyrosine metabolism	0.5294278	1.000000e+00	0	2	2	37
Inflammatory mediator regulation of TRP channels	5	1.000000e+00	1.256	0.049	Organismal Systems	ko04750	Inflammatory mediator regulation of TRP channels	0.5347994	1.000000e+00	0	5	5	102
Pathways in cancer	26	1.000000e+00	6.533	0.047	Human Diseases	ko05200	Pathways in cancer	0.5367593	1.000000e+00	7	19	26	550
Glycosphingolipid biosynthesis - globo and isoglobo series	1	1.000000e+00	0.251	0.062	Metabolism	ko00603	Glycosphingolipid biosynthesis - globo and isoglobo series	0.5405979	1.000000e+00	0	1	1	16
Circadian entrainment	5	1.000000e+00	1.256	0.049	Organismal Systems	ko04713	Circadian entrainment	0.5435738	1.000000e+00	2	3	5	103
Signaling pathways regulating pluripotency of stem cells	7	1.000000e+00	1.759	0.048	Cellular Processes	ko04550	Signaling pathways regulating pluripotency of stem cells	0.5504639	1.000000e+00	3	4	7	147
AGE-RAGE signaling pathway in diabetic complications	5	1.000000e+00	1.256	0.048	Human Diseases	ko04933	AGE-RAGE signaling pathway in diabetic complications	0.55227	1.000000e+00	2	3	5	104
Necroptosis	8	1.000000e+00	2.010	0.047	Cellular Processes	ko04217	Necroptosis	0.5535733	1.000000e+00	2	6	8	169
Glutathione metabolism	3	1.000000e+00	0.754	0.049	Metabolism	ko00480	Glutathione metabolism	0.5579377	1.000000e+00	1	2	3	61
Protein digestion and absorption	5	1.000000e+00	1.256	0.048	Organismal Systems	ko04974	Protein digestion and absorption	0.5608854	1.000000e+00	3	2	5	105
Primary bile acid biosynthesis	1	1.000000e+00	0.251	0.059	Metabolism	ko00120	Primary bile acid biosynthesis	0.5624194	1.000000e+00	0	1	1	17
Selenocompound metabolism	1	1.000000e+00	0.251	0.059	Metabolism	ko00450	Selenocompound metabolism	0.5624194	1.000000e+00	1	0	1	17
Thiamine metabolism	1	1.000000e+00	0.251	0.059	Metabolism	ko00730	Thiamine metabolism	0.5624194	1.000000e+00	0	1	1	17
Neuroactive ligand-receptor interaction	17	1.000000e+00	4.271	0.047	Environmental Information Processing	ko04080	Neuroactive ligand-receptor interaction	0.5669954	1.000000e+00	5	12	17	365
Alanine, aspartate and glutamate metabolism	2	1.000000e+00	0.503	0.050	Metabolism	ko00250	Alanine, aspartate and glutamate metabolism	0.5720085	1.000000e+00	2	0	2	40
Choline metabolism in cancer	5	1.000000e+00	1.256	0.047	Human Diseases	ko05231	Choline metabolism in cancer	0.5778636	1.000000e+00	1	4	5	107
Thyroid hormone signaling pathway	6	1.000000e+00	1.508	0.047	Organismal Systems	ko04919	Thyroid hormone signaling pathway	0.578347	1.000000e+00	1	5	6	129
Cytosolic DNA-sensing pathway	3	1.000000e+00	0.754	0.047	Organismal Systems	ko04623	Cytosolic DNA-sensing pathway	0.590852	1.000000e+00	0	3	3	64
C-type lectin receptor signaling pathway	5	1.000000e+00	1.256	0.046	Organismal Systems	ko04625	C-type lectin receptor signaling pathway	0.5944898	1.000000e+00	0	5	5	109
Various types of N-glycan biosynthesis	2	1.000000e+00	0.503	0.048	Metabolism	ko00513	Various types of N-glycan biosynthesis	0.5988065	1.000000e+00	1	1	2	42
Glycerolipid metabolism	3	1.000000e+00	0.754	0.046	Metabolism	ko00561	Glycerolipid metabolism	0.6014669	1.000000e+00	2	1	3	65
Cortisol synthesis and secretion	3	1.000000e+00	0.754	0.045	Organismal Systems	ko04927	Cortisol synthesis and secretion	0.6118994	1.000000e+00	1	2	3	66
Chemokine signaling pathway	9	1.000000e+00	2.261	0.045	Organismal Systems	ko04062	Chemokine signaling pathway	0.6185965	1.000000e+00	0	9	9	201
GABAergic synapse	4	1.000000e+00	1.005	0.044	Organismal Systems	ko04727	GABAergic synapse	0.6323876	1.000000e+00	0	4	4	91
Fatty acid degradation	2	1.000000e+00	0.503	0.044	Metabolism	ko00071	Fatty acid degradation	0.6366062	1.000000e+00	1	1	2	45
Other glycan degradation	1	1.000000e+00	0.251	0.048	Metabolism	ko00511	Other glycan degradation	0.6398423	1.000000e+00	0	1	1	21
Glycosaminoglycan biosynthesis - chondroitin sulfate / dermatan sulfate	1	1.000000e+00	0.251	0.048	Metabolism	ko00532	Glycosaminoglycan biosynthesis - chondroitin sulfate / dermatan sulfate	0.6398423	1.000000e+00	0	1	1	21
One carbon pool by folate	1	1.000000e+00	0.251	0.048	Metabolism	ko00670	One carbon pool by folate	0.6398423	1.000000e+00	1	0	1	21
Progesterone-mediated oocyte maturation	5	1.000000e+00	1.256	0.043	Organismal Systems	ko04914	Progesterone-mediated oocyte maturation	0.6421044	1.000000e+00	0	5	5	115
Gap junction	4	1.000000e+00	1.005	0.043	Cellular Processes	ko04540	Gap junction	0.6494306	1.000000e+00	1	3	4	93
Glycolysis / Gluconeogenesis	3	1.000000e+00	0.754	0.043	Metabolism	ko00010	Glycolysis / Gluconeogenesis	0.6517742	1.000000e+00	1	2	3	70
Ras signaling pathway	11	1.000000e+00	2.764	0.044	Environmental Information Processing	ko04014	Ras signaling pathway	0.6553563	1.000000e+00	2	9	11	252
Pantothenate and CoA biosynthesis	1	1.000000e+00	0.251	0.045	Metabolism	ko00770	Pantothenate and CoA biosynthesis	0.6569599	1.000000e+00	1	0	1	22
Glutamatergic synapse	5	1.000000e+00	1.256	0.043	Organismal Systems	ko04724	Glutamatergic synapse	0.6571817	1.000000e+00	0	5	5	117
Histidine metabolism	1	1.000000e+00	0.251	0.043	Metabolism	ko00340	Histidine metabolism	0.6732659	1.000000e+00	1	0	1	23
Terpenoid backbone biosynthesis	1	1.000000e+00	0.251	0.043	Metabolism	ko00900	Terpenoid backbone biosynthesis	0.6732659	1.000000e+00	0	1	1	23
Protein export	1	1.000000e+00	0.251	0.043	Genetic Information Processing	ko03060	Protein export	0.6732659	1.000000e+00	0	1	1	23
Renin secretion	3	1.000000e+00	0.754	0.041	Organismal Systems	ko04924	Renin secretion	0.679708	1.000000e+00	1	2	3	73
Oocyte meiosis	6	1.000000e+00	1.508	0.042	Cellular Processes	ko04114	Oocyte meiosis	0.6847013	1.000000e+00	0	6	6	144
Inositol phosphate metabolism	3	1.000000e+00	0.754	0.041	Metabolism	ko00562	Inositol phosphate metabolism	0.6886426	1.000000e+00	0	3	3	74
p53 signaling pathway	3	1.000000e+00	0.754	0.041	Cellular Processes	ko04115	p53 signaling pathway	0.6886426	1.000000e+00	0	3	3	74
PD-L1 expression and PD-1 checkpoint pathway in cancer	4	1.000000e+00	1.005	0.041	Human Diseases	ko05235	PD-L1 expression and PD-1 checkpoint pathway in cancer	0.6897018	1.000000e+00	1	3	4	98
Proteoglycans in cancer	9	1.000000e+00	2.261	0.042	Human Diseases	ko05205	Proteoglycans in cancer	0.6920588	1.000000e+00	2	7	9	214
Platinum drug resistance	3	1.000000e+00	0.754	0.040	Human Diseases	ko01524	Platinum drug resistance	0.6973894	1.000000e+00	0	3	3	75
Alcoholic liver disease	6	1.000000e+00	1.508	0.041	Human Diseases	ko04936	Alcoholic liver disease	0.697474	1.000000e+00	3	3	6	146
Mismatch repair	1	1.000000e+00	0.251	0.040	Genetic Information Processing	ko03430	Mismatch repair	0.7035947	1.000000e+00	0	1	1	25
Ether lipid metabolism	2	1.000000e+00	0.503	0.039	Metabolism	ko00565	Ether lipid metabolism	0.7037432	1.000000e+00	0	2	2	51
Salivary secretion	4	1.000000e+00	1.005	0.040	Organismal Systems	ko04970	Salivary secretion	0.7048643	1.000000e+00	1	3	4	100
Mitophagy - animal	3	1.000000e+00	0.754	0.039	Cellular Processes	ko04137	Mitophagy - animal	0.7059493	1.000000e+00	0	3	3	76
Melanoma	3	1.000000e+00	0.754	0.039	Human Diseases	ko05218	Melanoma	0.7059493	1.000000e+00	0	3	3	76
Growth hormone synthesis, secretion and action	5	1.000000e+00	1.256	0.040	Organismal Systems	ko04935	Growth hormone synthesis, secretion and action	0.7066727	1.000000e+00	0	5	5	124
Glycerophospholipid metabolism	4	1.000000e+00	1.005	0.040	Metabolism	ko00564	Glycerophospholipid metabolism	0.7122422	1.000000e+00	1	3	4	101
Cholesterol metabolism	2	1.000000e+00	0.503	0.038	Organismal Systems	ko04979	Cholesterol metabolism	0.7138729	1.000000e+00	2	0	2	52
Glycosylphosphatidylinositol (GPI)-anchor biosynthesis	1	1.000000e+00	0.251	0.038	Metabolism	ko00563	Glycosylphosphatidylinositol (GPI)-anchor biosynthesis	0.717689	1.000000e+00	0	1	1	26
cGMP-PKG signaling pathway	7	1.000000e+00	1.759	0.040	Environmental Information Processing	ko04022	cGMP-PKG signaling pathway	0.7305182	1.000000e+00	2	5	7	175
Biosynthesis of unsaturated fatty acids	1	1.000000e+00	0.251	0.037	Metabolism	ko01040	Biosynthesis of unsaturated fatty acids	0.7311147	1.000000e+00	0	1	1	27
Cysteine and methionine metabolism	2	1.000000e+00	0.503	0.036	Metabolism	ko00270	Cysteine and methionine metabolism	0.7425317	1.000000e+00	1	1	2	55
Glycosphingolipid biosynthesis - lacto and neolacto series	1	1.000000e+00	0.251	0.036	Metabolism	ko00601	Glycosphingolipid biosynthesis - lacto and neolacto series	0.7439035	1.000000e+00	0	1	1	28
Folate biosynthesis	1	1.000000e+00	0.251	0.036	Metabolism	ko00790	Folate biosynthesis	0.7439035	1.000000e+00	1	0	1	28
Toll-like receptor signaling pathway	4	1.000000e+00	1.005	0.037	Organismal Systems	ko04620	Toll-like receptor signaling pathway	0.7601227	1.000000e+00	1	3	4	108
Rap1 signaling pathway	9	1.000000e+00	2.261	0.039	Environmental Information Processing	ko04015	Rap1 signaling pathway	0.7650695	1.000000e+00	2	7	9	229
Parathyroid hormone synthesis, secretion and action	4	1.000000e+00	1.005	0.037	Organismal Systems	ko04928	Parathyroid hormone synthesis, secretion and action	0.7664326	1.000000e+00	1	3	4	109
cAMP signaling pathway	9	1.000000e+00	2.261	0.039	Environmental Information Processing	ko04024	cAMP signaling pathway	0.7694693	1.000000e+00	2	7	9	230
Hippo signaling pathway	6	1.000000e+00	1.508	0.038	Environmental Information Processing	ko04390	Hippo signaling pathway	0.771943	1.000000e+00	2	4	6	159
Oxytocin signaling pathway	6	1.000000e+00	1.508	0.038	Organismal Systems	ko04921	Oxytocin signaling pathway	0.771943	1.000000e+00	0	6	6	159
Taste transduction	3	1.000000e+00	0.754	0.035	Organismal Systems	ko04742	Taste transduction	0.7747835	1.000000e+00	1	2	3	85
Pentose phosphate pathway	1	1.000000e+00	0.251	0.032	Metabolism	ko00030	Pentose phosphate pathway	0.7787425	1.000000e+00	0	1	1	31
Ascorbate and aldarate metabolism	1	1.000000e+00	0.251	0.032	Metabolism	ko00053	Ascorbate and aldarate metabolism	0.7787425	1.000000e+00	1	0	1	31
EGFR tyrosine kinase inhibitor resistance	3	1.000000e+00	0.754	0.035	Human Diseases	ko01521	EGFR tyrosine kinase inhibitor resistance	0.7815519	1.000000e+00	0	3	3	86
Peroxisome	3	1.000000e+00	0.754	0.035	Cellular Processes	ko04146	Peroxisome	0.7815519	1.000000e+00	0	3	3	86
Human cytomegalovirus infection	9	1.000000e+00	2.261	0.039	Human Diseases	ko05163	Human cytomegalovirus infection	0.7823173	1.000000e+00	1	8	9	233
Human T-cell leukemia virus 1 infection	9	1.000000e+00	2.261	0.039	Human Diseases	ko05166	Human T-cell leukemia virus 1 infection	0.7823173	1.000000e+00	2	7	9	233
Pyrimidine metabolism	2	1.000000e+00	0.503	0.033	Metabolism	ko00240	Pyrimidine metabolism	0.7848377	1.000000e+00	0	2	2	60
beta-Alanine metabolism	1	1.000000e+00	0.251	0.031	Metabolism	ko00410	beta-Alanine metabolism	0.789271	1.000000e+00	1	0	1	32
FoxO signaling pathway	5	1.000000e+00	1.256	0.036	Environmental Information Processing	ko04068	FoxO signaling pathway	0.7952799	1.000000e+00	1	4	5	139
TNF signaling pathway	4	1.000000e+00	1.005	0.035	Environmental Information Processing	ko04668	TNF signaling pathway	0.7960552	1.000000e+00	0	4	4	114
Serotonergic synapse	4	1.000000e+00	1.005	0.035	Organismal Systems	ko04726	Serotonergic synapse	0.801603	1.000000e+00	0	4	4	115
Notch signaling pathway	2	1.000000e+00	0.503	0.032	Environmental Information Processing	ko04330	Notch signaling pathway	0.8071879	1.000000e+00	0	2	2	63
VEGF signaling pathway	2	1.000000e+00	0.503	0.032	Environmental Information Processing	ko04370	VEGF signaling pathway	0.8071879	1.000000e+00	0	2	2	63
Hepatitis B	6	1.000000e+00	1.508	0.036	Human Diseases	ko05161	Hepatitis B	0.8104743	1.000000e+00	1	5	6	167
Cardiac muscle contraction	3	1.000000e+00	0.754	0.033	Organismal Systems	ko04260	Cardiac muscle contraction	0.8129186	1.000000e+00	0	3	3	91
Basal cell carcinoma	2	1.000000e+00	0.503	0.031	Human Diseases	ko05217	Basal cell carcinoma	0.8141665	1.000000e+00	1	1	2	64
Steroid hormone biosynthesis	2	1.000000e+00	0.503	0.031	Metabolism	ko00140	Steroid hormone biosynthesis	0.8209188	1.000000e+00	0	2	2	65
Mucin type O-glycan biosynthesis	1	1.000000e+00	0.251	0.028	Metabolism	ko00512	Mucin type O-glycan biosynthesis	0.8266182	1.000000e+00	1	0	1	36
Nicotinate and nicotinamide metabolism	1	1.000000e+00	0.251	0.028	Metabolism	ko00760	Nicotinate and nicotinamide metabolism	0.8266182	1.000000e+00	0	1	1	36
Leukocyte transendothelial migration	4	1.000000e+00	1.005	0.033	Organismal Systems	ko04670	Leukocyte transendothelial migration	0.8275346	1.000000e+00	1	3	4	120
Morphine addiction	3	1.000000e+00	0.754	0.032	Human Diseases	ko05032	Morphine addiction	0.8298497	1.000000e+00	0	3	3	94
Longevity regulating pathway - multiple species	2	1.000000e+00	0.503	0.029	Organismal Systems	ko04213	Longevity regulating pathway - multiple species	0.8398755	1.000000e+00	0	2	2	68
Human immunodeficiency virus 1 infection	8	1.000000e+00	2.010	0.036	Human Diseases	ko05170	Human immunodeficiency virus 1 infection	0.8405212	1.000000e+00	1	7	8	224
IL-17 signaling pathway	3	1.000000e+00	0.754	0.031	Organismal Systems	ko04657	IL-17 signaling pathway	0.8454522	1.000000e+00	0	3	3	97
Base excision repair	1	1.000000e+00	0.251	0.026	Genetic Information Processing	ko03410	Base excision repair	0.8502263	1.000000e+00	0	1	1	39
Epithelial cell signaling in Helicobacter pylori infection	2	1.000000e+00	0.503	0.028	Human Diseases	ko05120	Epithelial cell signaling in Helicobacter pylori infection	0.8569991	1.000000e+00	0	2	2	71
Gastric cancer	5	1.000000e+00	1.256	0.033	Human Diseases	ko05226	Gastric cancer	0.8577008	1.000000e+00	1	4	5	153
Regulation of actin cytoskeleton	8	1.000000e+00	2.010	0.035	Cellular Processes	ko04810	Regulation of actin cytoskeleton	0.8603559	1.000000e+00	2	6	8	230
MAPK signaling pathway	11	1.000000e+00	2.764	0.036	Environmental Information Processing	ko04010	MAPK signaling pathway	0.8609996	1.000000e+00	3	8	11	304
Breast cancer	5	1.000000e+00	1.256	0.032	Human Diseases	ko05224	Breast cancer	0.8614807	1.000000e+00	2	3	5	154
Aldosterone-regulated sodium reabsorption	1	1.000000e+00	0.251	0.024	Organismal Systems	ko04960	Aldosterone-regulated sodium reabsorption	0.8706268	1.000000e+00	0	1	1	42
Bladder cancer	1	1.000000e+00	0.251	0.024	Human Diseases	ko05219	Bladder cancer	0.8706268	1.000000e+00	0	1	1	42
Prostate cancer	3	1.000000e+00	0.754	0.029	Human Diseases	ko05215	Prostate cancer	0.87297	1.000000e+00	0	3	3	103
Pancreatic secretion	3	1.000000e+00	0.754	0.029	Organismal Systems	ko04972	Pancreatic secretion	0.8811315	1.000000e+00	0	3	3	105
Non-small cell lung cancer	2	1.000000e+00	0.503	0.026	Human Diseases	ko05223	Non-small cell lung cancer	0.8818618	1.000000e+00	0	2	2	76
Relaxin signaling pathway	4	1.000000e+00	1.005	0.030	Organismal Systems	ko04926	Relaxin signaling pathway	0.8855551	1.000000e+00	2	2	4	134
Porphyrin metabolism	1	1.000000e+00	0.251	0.022	Metabolism	ko00860	Porphyrin metabolism	0.8882546	1.000000e+00	0	1	1	45
Cushing syndrome	5	1.000000e+00	1.256	0.031	Human Diseases	ko04934	Cushing syndrome	0.8887911	1.000000e+00	3	2	5	162
PPAR signaling pathway	2	1.000000e+00	0.503	0.026	Organismal Systems	ko03320	PPAR signaling pathway	0.8906405	1.000000e+00	1	1	2	78
Aminoacyl-tRNA biosynthesis	1	1.000000e+00	0.251	0.022	Genetic Information Processing	ko00970	Aminoacyl-tRNA biosynthesis	0.8935809	1.000000e+00	0	1	1	46
ABC transporters	1	1.000000e+00	0.251	0.022	Environmental Information Processing	ko02010	ABC transporters	0.8935809	1.000000e+00	0	1	1	46
Homologous recombination	1	1.000000e+00	0.251	0.022	Genetic Information Processing	ko03440	Homologous recombination	0.8935809	1.000000e+00	0	1	1	46
Vasopressin-regulated water reabsorption	1	1.000000e+00	0.251	0.022	Organismal Systems	ko04962	Vasopressin-regulated water reabsorption	0.8935809	1.000000e+00	0	1	1	46
Cellular senescence	5	1.000000e+00	1.256	0.030	Cellular Processes	ko04218	Cellular senescence	0.8948513	1.000000e+00	0	5	5	164
Other types of O-glycan biosynthesis	1	1.000000e+00	0.251	0.021	Metabolism	ko00514	Other types of O-glycan biosynthesis	0.898654	1.000000e+00	1	0	1	47
Glioma	2	1.000000e+00	0.503	0.025	Human Diseases	ko05214	Glioma	0.8988114	1.000000e+00	0	2	2	80
Drug metabolism - other enzymes	2	1.000000e+00	0.503	0.025	Metabolism	ko00983	Drug metabolism - other enzymes	0.9026805	1.000000e+00	0	2	2	81
Nucleotide excision repair	1	1.000000e+00	0.251	0.021	Genetic Information Processing	ko03420	Nucleotide excision repair	0.9034857	1.000000e+00	0	1	1	48
Nucleocytoplasmic transport	3	1.000000e+00	0.754	0.027	Genetic Information Processing	ko03013	Nucleocytoplasmic transport	0.9061441	1.000000e+00	0	3	3	112
Bacterial invasion of epithelial cells	2	1.000000e+00	0.503	0.024	Human Diseases	ko05100	Bacterial invasion of epithelial cells	0.9064113	1.000000e+00	0	2	2	82
Pancreatic cancer	2	1.000000e+00	0.503	0.024	Human Diseases	ko05212	Pancreatic cancer	0.9064113	1.000000e+00	0	2	2	82
Spliceosome	4	1.000000e+00	1.005	0.028	Genetic Information Processing	ko03040	Spliceosome	0.9076063	1.000000e+00	0	4	4	141
Pyruvate metabolism	1	1.000000e+00	0.251	0.020	Metabolism	ko00620	Pyruvate metabolism	0.9080877	1.000000e+00	1	0	1	49
Valine, leucine and isoleucine degradation	1	1.000000e+00	0.251	0.020	Metabolism	ko00280	Valine, leucine and isoleucine degradation	0.9124708	1.000000e+00	1	0	1	50
Proteasome	1	1.000000e+00	0.251	0.020	Genetic Information Processing	ko03050	Proteasome	0.9124708	1.000000e+00	0	1	1	50
Carbohydrate digestion and absorption	1	1.000000e+00	0.251	0.020	Organismal Systems	ko04973	Carbohydrate digestion and absorption	0.9124708	1.000000e+00	0	1	1	50
Ribosome	4	1.000000e+00	1.005	0.028	Genetic Information Processing	ko03010	Ribosome	0.913175	1.000000e+00	0	4	4	143
Apelin signaling pathway	4	1.000000e+00	1.005	0.028	Environmental Information Processing	ko04371	Apelin signaling pathway	0.913175	1.000000e+00	1	3	4	143
Sphingolipid metabolism	1	1.000000e+00	0.251	0.020	Metabolism	ko00600	Sphingolipid metabolism	0.9166453	1.000000e+00	1	0	1	51
Vibrio cholerae infection	1	1.000000e+00	0.251	0.020	Human Diseases	ko05110	Vibrio cholerae infection	0.9166453	1.000000e+00	0	1	1	51
Arginine and proline metabolism	1	1.000000e+00	0.251	0.019	Metabolism	ko00330	Arginine and proline metabolism	0.9206213	1.000000e+00	1	0	1	52
Kaposi sarcoma-associated herpesvirus infection	6	1.000000e+00	1.508	0.030	Human Diseases	ko05167	Kaposi sarcoma-associated herpesvirus infection	0.9226856	1.000000e+00	1	5	6	202
Endocrine and other factor-regulated calcium reabsorption	1	1.000000e+00	0.251	0.019	Organismal Systems	ko04961	Endocrine and other factor-regulated calcium reabsorption	0.9280145	1.000000e+00	0	1	1	54
ErbB signaling pathway	2	1.000000e+00	0.503	0.022	Environmental Information Processing	ko04012	ErbB signaling pathway	0.929011	1.000000e+00	0	2	2	89
HIF-1 signaling pathway	3	1.000000e+00	0.754	0.025	Environmental Information Processing	ko04066	HIF-1 signaling pathway	0.9312892	1.000000e+00	1	2	3	121
Ovarian steroidogenesis	1	1.000000e+00	0.251	0.018	Organismal Systems	ko04913	Ovarian steroidogenesis	0.9314494	1.000000e+00	0	1	1	55
Insulin secretion	2	1.000000e+00	0.503	0.022	Organismal Systems	ko04911	Insulin secretion	0.9317848	1.000000e+00	0	2	2	90
Endocytosis	8	1.000000e+00	2.010	0.031	Cellular Processes	ko04144	Endocytosis	0.9333942	1.000000e+00	2	6	8	261
Autophagy - animal	4	1.000000e+00	1.005	0.026	Cellular Processes	ko04140	Autophagy - animal	0.9387796	1.000000e+00	0	4	4	154
Retrograde endocannabinoid signaling	4	1.000000e+00	1.005	0.026	Organismal Systems	ko04723	Retrograde endocannabinoid signaling	0.9387796	1.000000e+00	0	4	4	154
Sphingolipid signaling pathway	3	1.000000e+00	0.754	0.024	Environmental Information Processing	ko04071	Sphingolipid signaling pathway	0.9403422	1.000000e+00	1	2	3	125
GnRH signaling pathway	2	1.000000e+00	0.503	0.021	Organismal Systems	ko04912	GnRH signaling pathway	0.9463908	1.000000e+00	0	2	2	96
Lipid and atherosclerosis	6	1.000000e+00	1.508	0.027	Human Diseases	ko05417	Lipid and atherosclerosis	0.9535092	1.000000e+00	1	5	6	220
Mineral absorption	1	1.000000e+00	0.251	0.016	Organismal Systems	ko04978	Mineral absorption	0.9536501	1.000000e+00	1	0	1	63
Endometrial cancer	1	1.000000e+00	0.251	0.016	Human Diseases	ko05213	Endometrial cancer	0.9536501	1.000000e+00	0	1	1	63
Aldosterone synthesis and secretion	2	1.000000e+00	0.503	0.020	Organismal Systems	ko04925	Aldosterone synthesis and secretion	0.95442	1.000000e+00	1	1	2	100
mTOR signaling pathway	4	1.000000e+00	1.005	0.024	Environmental Information Processing	ko04150	mTOR signaling pathway	0.9558937	1.000000e+00	1	3	4	164
Endocrine resistance	2	1.000000e+00	0.503	0.020	Human Diseases	ko01522	Endocrine resistance	0.957991	1.000000e+00	0	2	2	102
Melanogenesis	2	1.000000e+00	0.503	0.019	Organismal Systems	ko04916	Melanogenesis	0.9596746	1.000000e+00	1	1	2	103
Dopaminergic synapse	3	1.000000e+00	0.754	0.022	Organismal Systems	ko04728	Dopaminergic synapse	0.9612998	1.000000e+00	0	3	3	137
Non-alcoholic fatty liver disease	4	1.000000e+00	1.005	0.023	Human Diseases	ko04932	Non-alcoholic fatty liver disease	0.9651243	1.000000e+00	0	4	4	171
Retinol metabolism	1	1.000000e+00	0.251	0.014	Metabolism	ko00830	Retinol metabolism	0.9671001	1.000000e+00	0	1	1	70
Adipocytokine signaling pathway	1	1.000000e+00	0.251	0.014	Organismal Systems	ko04920	Adipocytokine signaling pathway	0.9671001	1.000000e+00	0	1	1	70
Lysosome	3	1.000000e+00	0.754	0.021	Cellular Processes	ko04142	Lysosome	0.967803	1.000000e+00	1	2	3	142
Fluid shear stress and atherosclerosis	3	1.000000e+00	0.754	0.021	Human Diseases	ko05418	Fluid shear stress and atherosclerosis	0.9689736	1.000000e+00	0	3	3	143
Insulin signaling pathway	3	1.000000e+00	0.754	0.021	Organismal Systems	ko04910	Insulin signaling pathway	0.970104	1.000000e+00	0	3	3	144
Chemical carcinogenesis - receptor activation	5	1.000000e+00	1.256	0.024	Human Diseases	ko05207	Chemical carcinogenesis - receptor activation	0.9704016	1.000000e+00	1	4	5	206
Shigellosis	7	1.000000e+00	1.759	0.027	Human Diseases	ko05131	Shigellosis	0.970638	1.000000e+00	3	4	7	264
T cell receptor signaling pathway	2	1.000000e+00	0.503	0.018	Organismal Systems	ko04660	T cell receptor signaling pathway	0.971001	1.000000e+00	0	2	2	111
Tight junction	4	1.000000e+00	1.005	0.022	Cellular Processes	ko04530	Tight junction	0.9725348	1.000000e+00	1	3	4	178
Viral carcinogenesis	5	1.000000e+00	1.256	0.024	Human Diseases	ko05203	Viral carcinogenesis	0.9739758	1.000000e+00	2	3	5	210
Spinocerebellar ataxia	3	1.000000e+00	0.754	0.020	Human Diseases	ko05017	Spinocerebellar ataxia	0.9742481	1.000000e+00	0	3	3	148
Thyroid hormone synthesis	1	1.000000e+00	0.251	0.013	Organismal Systems	ko04918	Thyroid hormone synthesis	0.9742492	1.000000e+00	1	0	1	75
Renal cell carcinoma	1	1.000000e+00	0.251	0.013	Human Diseases	ko05211	Renal cell carcinoma	0.975481	1.000000e+00	0	1	1	76
Adrenergic signaling in cardiomyocytes	3	1.000000e+00	0.754	0.020	Organismal Systems	ko04261	Adrenergic signaling in cardiomyocytes	0.9786655	1.000000e+00	0	3	3	153
Chronic myeloid leukemia	1	1.000000e+00	0.251	0.013	Human Diseases	ko05220	Chronic myeloid leukemia	0.9788348	1.000000e+00	0	1	1	79
Metabolic pathways	61	1.000000e+00	15.327	0.038	Metabolism	ko01100	Metabolic pathways	0.9791876	1.000000e+00	13	48	61	1598
Pathways of neurodegeneration - multiple diseases	15	1.000000e+00	3.769	0.030	Human Diseases	ko05022	Pathways of neurodegeneration - multiple diseases	0.9835735	1.000000e+00	3	12	15	503
Alcoholism	4	1.000000e+00	1.005	0.020	Human Diseases	ko05034	Alcoholism	0.9853904	1.000000e+00	2	2	4	196
Neurotrophin signaling pathway	2	1.000000e+00	0.503	0.016	Organismal Systems	ko04722	Neurotrophin signaling pathway	0.9857971	1.000000e+00	0	2	2	128
Cell cycle	2	1.000000e+00	0.503	0.015	Cellular Processes	ko04110	Cell cycle	0.9874986	1.000000e+00	0	2	2	131
Prion disease	7	1.000000e+00	1.759	0.024	Human Diseases	ko05020	Prion disease	0.9876466	1.000000e+00	0	7	7	293
Salmonella infection	6	1.000000e+00	1.508	0.023	Human Diseases	ko05132	Salmonella infection	0.9883571	1.000000e+00	3	3	6	265
Huntington disease	8	1.000000e+00	2.010	0.025	Human Diseases	ko05016	Huntington disease	0.9886434	1.000000e+00	1	7	8	325
Hepatocellular carcinoma	3	1.000000e+00	0.754	0.018	Human Diseases	ko05225	Hepatocellular carcinoma	0.9893146	1.000000e+00	1	2	3	171
Protein processing in endoplasmic reticulum	3	1.000000e+00	0.754	0.017	Genetic Information Processing	ko04141	Protein processing in endoplasmic reticulum	0.9897234	1.000000e+00	1	2	3	172
Colorectal cancer	1	1.000000e+00	0.251	0.011	Human Diseases	ko05210	Colorectal cancer	0.9898641	1.000000e+00	0	1	1	94
Longevity regulating pathway	1	1.000000e+00	0.251	0.011	Organismal Systems	ko04211	Longevity regulating pathway	0.9903501	1.000000e+00	0	1	1	95
Estrogen signaling pathway	2	1.000000e+00	0.503	0.014	Organismal Systems	ko04915	Estrogen signaling pathway	0.9921994	1.000000e+00	0	2	2	142
Phosphatidylinositol signaling system	1	1.000000e+00	0.251	0.010	Environmental Information Processing	ko04070	Phosphatidylinositol signaling system	0.9928148	1.000000e+00	0	1	1	101
Oxidative phosphorylation	2	1.000000e+00	0.503	0.014	Metabolism	ko00190	Oxidative phosphorylation	0.9934377	1.000000e+00	0	2	2	146
mRNA surveillance pathway	1	1.000000e+00	0.251	0.009	Genetic Information Processing	ko03015	mRNA surveillance pathway	0.9943814	1.000000e+00	0	1	1	106
Ubiquitin mediated proteolysis	2	1.000000e+00	0.503	0.013	Genetic Information Processing	ko04120	Ubiquitin mediated proteolysis	0.994718	1.000000e+00	1	1	2	151
Glucagon signaling pathway	1	1.000000e+00	0.251	0.009	Organismal Systems	ko04922	Glucagon signaling pathway	0.9951526	1.000000e+00	0	1	1	109
Insulin resistance	1	1.000000e+00	0.251	0.009	Human Diseases	ko04931	Insulin resistance	0.9962104	1.000000e+00	0	1	1	114
Thermogenesis	4	1.000000e+00	1.005	0.016	Organismal Systems	ko04714	Thermogenesis	0.9978107	1.000000e+00	1	3	4	247
AMPK signaling pathway	1	1.000000e+00	0.251	0.008	Environmental Information Processing	ko04152	AMPK signaling pathway	0.9979024	1.000000e+00	0	1	1	126
Alzheimer disease	9	1.000000e+00	2.261	0.022	Human Diseases	ko05010	Alzheimer disease	0.9981235	1.000000e+00	2	7	9	413
Amyotrophic lateral sclerosis	8	1.000000e+00	2.010	0.021	Human Diseases	ko05014	Amyotrophic lateral sclerosis	0.9983899	1.000000e+00	1	7	8	387
Diabetic cardiomyopathy	3	1.000000e+00	0.754	0.014	Human Diseases	ko05415	Diabetic cardiomyopathy	0.9985734	1.000000e+00	0	3	3	221
Parkinson disease	4	1.000000e+00	1.005	0.014	Human Diseases	ko05012	Parkinson disease	0.9995828	1.000000e+00	0	4	4	289
Chemical carcinogenesis - reactive oxygen species	2	1.000000e+00	0.503	0.008	Human Diseases	ko05208	Chemical carcinogenesis - reactive oxygen species	0.9998985	1.000000e+00	0	2	2	239
Olfactory transduction	2	1.000000e+00	0.503	0.005	Organismal Systems	ko04740	Olfactory transduction	1	1.000000e+00	1	1	2	436
