# Supplementary material for: A c.726C>G (p.Tyr242Ter) nonsense mutation-associated with splicing alteration (NASA) of WDR45 gene underlies β-propeller protein-associated neurodegeneration (BPAN)
Source: Heliyon. 2024 May 4;10(9):e30438. doi: 10.1016/j.heliyon.2024.e30438 (PMC11098806; doi:10.1016/j.heliyon.2024.e30438)
Supplement: Multimedia component 2 [file mmc2.xls]

id	num	qvalue	per	ratio	class	ID	Descrption	Pvalue	Qvalue	Up	Down	fg_num	bg_num
Hematopoietic cell lineage	68	4.161852e-26	9.277	0.393	Organismal Systems	ko04640	Hematopoietic cell lineage	1.257357e-28	4.161852e-26	14	54	68	173
Primary immunodeficiency	56	5.672891e-25	7.640	0.448	Human Diseases	ko05340	Primary immunodeficiency	3.427729e-27	5.672891e-25	2	54	56	125
African trypanosomiasis	45	1.933300e-18	6.139	0.417	Human Diseases	ko05143	African trypanosomiasis	1.752236e-20	1.933300e-18	5	40	45	108
Intestinal immune network for IgA production	47	1.477932e-17	6.412	0.382	Organismal Systems	ko04672	Intestinal immune network for IgA production	1.786021e-19	1.477932e-17	3	44	47	123
Asthma	42	1.412401e-16	5.730	0.400	Human Diseases	ko05310	Asthma	2.133537e-18	1.412401e-16	3	39	42	105
Staphylococcus aureus infection	55	2.043750e-16	7.503	0.316	Human Diseases	ko05150	Staphylococcus aureus infection	3.704682e-18	2.043750e-16	10	45	55	174
Dilated cardiomyopathy	53	8.069085e-16	7.231	0.315	Human Diseases	ko05414	Dilated cardiomyopathy	1.706453e-17	8.069085e-16	13	40	53	168
Allograft rejection	42	1.003572e-15	5.730	0.378	Human Diseases	ko05330	Allograft rejection	2.425552e-17	1.003572e-15	2	40	42	111
Rheumatoid arthritis	51	1.200844e-14	6.958	0.305	Human Diseases	ko05323	Rheumatoid arthritis	3.265134e-16	1.200844e-14	10	41	51	167
NF-kappa B signaling pathway	53	1.218318e-14	7.231	0.296	Environmental Information Processing	ko04064	NF-kappa B signaling pathway	3.68072e-16	1.218318e-14	7	46	53	179
Autoimmune thyroid disease	43	2.511848e-14	5.866	0.341	Human Diseases	ko05320	Autoimmune thyroid disease	8.365977e-16	2.511848e-14	2	41	43	126
Leishmaniasis	47	2.511848e-14	6.412	0.318	Human Diseases	ko05140	Leishmaniasis	9.106398e-16	2.511848e-14	5	42	47	148
Viral myocarditis	44	3.626337e-14	6.003	0.331	Human Diseases	ko05416	Viral myocarditis	1.424241e-15	3.626337e-14	5	39	44	133
Systemic lupus erythematosus	58	7.273952e-14	7.913	0.266	Human Diseases	ko05322	Systemic lupus erythematosus	3.076596e-15	7.273952e-14	12	46	58	218
B cell receptor signaling pathway	47	1.124057e-13	6.412	0.305	Organismal Systems	ko04662	B cell receptor signaling pathway	5.093915e-15	1.124057e-13	2	45	47	154
Neutrophil extracellular trap formation	66	1.497325e-13	9.004	0.241	Organismal Systems	ko04613	Neutrophil extracellular trap formation	7.237823e-15	1.497325e-13	20	46	66	274
Phospholipase D signaling pathway	58	6.060198e-13	7.913	0.253	Environmental Information Processing	ko04072	Phospholipase D signaling pathway	3.295576e-14	6.060198e-13	16	42	58	229
Phagosome	58	6.060198e-13	7.913	0.253	Cellular Processes	ko04145	Phagosome	3.295576e-14	6.060198e-13	14	44	58	229
Fc gamma R-mediated phagocytosis	49	7.651474e-13	6.685	0.282	Organismal Systems	ko04666	Fc gamma R-mediated phagocytosis	4.392085e-14	7.651474e-13	6	43	49	174
Transcriptional misregulation in cancer	65	1.275519e-12	8.868	0.232	Human Diseases	ko05202	Transcriptional misregulation in cancer	7.707065e-14	1.275519e-12	14	51	65	280
Amoebiasis	49	1.429843e-12	6.685	0.277	Human Diseases	ko05146	Amoebiasis	9.07151e-14	1.429843e-12	11	38	49	177
Fc epsilon RI signaling pathway	41	2.630761e-11	5.593	0.291	Organismal Systems	ko04664	Fc epsilon RI signaling pathway	1.748542e-12	2.630761e-11	4	37	41	141
Calcium signaling pathway	68	3.016225e-11	9.277	0.212	Environmental Information Processing	ko04020	Calcium signaling pathway	2.095866e-12	3.016225e-11	20	48	68	321
Natural killer cell mediated cytotoxicity	48	2.009486e-10	6.548	0.247	Organismal Systems	ko04650	Natural killer cell mediated cytotoxicity	1.457029e-11	2.009486e-10	5	43	48	194
Epstein-Barr virus infection	56	3.509028e-08	7.640	0.199	Human Diseases	ko05169	Epstein-Barr virus infection	2.650323e-09	3.509028e-08	3	53	56	282
Herpes simplex virus 1 infection	91	7.939916e-08	12.415	0.159	Human Diseases	ko05168	Herpes simplex virus 1 infection	6.236792e-09	7.939916e-08	14	77	91	573
Coronavirus disease - COVID-19	59	1.204088e-07	8.049	0.187	Human Diseases	ko05171	Coronavirus disease - COVID-19	9.821865e-09	1.204088e-07	11	48	59	315
Yersinia infection	45	3.063517e-07	6.139	0.207	Human Diseases	ko05135	Yersinia infection	2.618809e-08	3.063517e-07	6	39	45	217
PI3K-Akt signaling pathway	74	3.063517e-07	10.095	0.166	Environmental Information Processing	ko04151	PI3K-Akt signaling pathway	2.684048e-08	3.063517e-07	22	52	74	445
Tuberculosis	50	4.314758e-07	6.821	0.195	Human Diseases	ko05152	Tuberculosis	3.910657e-08	4.314758e-07	8	42	50	257
Pathogenic Escherichia coli infection	50	6.026255e-06	6.821	0.179	Human Diseases	ko05130	Pathogenic Escherichia coli infection	5.643925e-07	6.026255e-06	9	41	50	279
ECM-receptor interaction	18	7.741260e-03	2.456	0.198	Environmental Information Processing	ko04512	ECM-receptor interaction	0.0007523817	7.741260e-03	14	4	18	91
Cell adhesion molecules	26	7.741260e-03	3.547	0.169	Environmental Information Processing	ko04514	Cell adhesion molecules	0.0007717873	7.741260e-03	11	15	26	154
Arrhythmogenic right ventricular cardiomyopathy	16	1.086582e-02	2.183	0.203	Human Diseases	ko05412	Arrhythmogenic right ventricular cardiomyopathy	0.001116127	1.086582e-02	10	6	16	79
Valine, leucine and isoleucine biosynthesis	3	2.345013e-02	0.409	0.750	Metabolism	ko00290	Valine, leucine and isoleucine biosynthesis	0.002479621	2.345013e-02	2	1	3	4
Complement and coagulation cascades	17	2.355727e-02	2.319	0.183	Organismal Systems	ko04610	Complement and coagulation cascades	0.00256212	2.355727e-02	12	5	17	93
Cytokine-cytokine receptor interaction	41	2.657410e-02	5.593	0.135	Environmental Information Processing	ko04060	Cytokine-cytokine receptor interaction	0.002970519	2.657410e-02	18	23	41	303
Platelet activation	21	3.266396e-02	2.865	0.163	Organismal Systems	ko04611	Platelet activation	0.003749941	3.266396e-02	19	2	21	129
Hypertrophic cardiomyopathy	16	5.305483e-02	2.183	0.172	Human Diseases	ko05410	Hypertrophic cardiomyopathy	0.006251173	5.305483e-02	12	4	16	93
Graft-versus-host disease	9	8.765509e-02	1.228	0.209	Human Diseases	ko05332	Graft-versus-host disease	0.01059276	8.765509e-02	5	4	9	43
Choline metabolism in cancer	17	8.828981e-02	2.319	0.159	Human Diseases	ko05231	Choline metabolism in cancer	0.0109362	8.828981e-02	10	7	17	107
Basal cell carcinoma	11	1.696590e-01	1.501	0.172	Human Diseases	ko05217	Basal cell carcinoma	0.02152773	1.696590e-01	2	9	11	64
Non-homologous end-joining	4	2.185853e-01	0.546	0.286	Genetic Information Processing	ko03450	Non-homologous end-joining	0.02839628	2.185853e-01	1	3	4	14
Glycine, serine and threonine metabolism	8	2.262719e-01	1.091	0.186	Metabolism	ko00260	Glycine, serine and threonine metabolism	0.03043912	2.262719e-01	5	3	8	43
Viral protein interaction with cytokine and cytokine receptor	15	2.262719e-01	2.046	0.147	Environmental Information Processing	ko04061	Viral protein interaction with cytokine and cytokine receptor	0.03076204	2.262719e-01	8	7	15	102
Hippo signaling pathway - fly	3	2.687131e-01	0.409	0.333	Environmental Information Processing	ko04391	Hippo signaling pathway - fly	0.03734382	2.687131e-01	0	3	3	9
Wnt signaling pathway	22	3.265861e-01	3.001	0.127	Environmental Information Processing	ko04310	Wnt signaling pathway	0.04637325	3.265861e-01	4	18	22	173
Hedgehog signaling pathway	9	3.940641e-01	1.228	0.158	Environmental Information Processing	ko04340	Hedgehog signaling pathway	0.05714524	3.940641e-01	2	7	9	57
Axon guidance	23	4.116451e-01	3.138	0.122	Organismal Systems	ko04360	Axon guidance	0.0609384	4.116451e-01	7	16	23	188
Rap1 signaling pathway	27	4.351869e-01	3.683	0.118	Environmental Information Processing	ko04015	Rap1 signaling pathway	0.0657382	4.351869e-01	16	11	27	229
Regulation of actin cytoskeleton	27	4.451973e-01	3.683	0.117	Cellular Processes	ko04810	Regulation of actin cytoskeleton	0.06859535	4.451973e-01	18	9	27	230
Ras signaling pathway	29	4.740001e-01	3.956	0.115	Environmental Information Processing	ko04014	Ras signaling pathway	0.07446527	4.740001e-01	15	14	29	252
Focal adhesion	24	6.093174e-01	3.274	0.115	Cellular Processes	ko04510	Focal adhesion	0.09943785	6.093174e-01	18	6	24	209
Glycerophospholipid metabolism	13	6.093174e-01	1.774	0.129	Metabolism	ko00564	Glycerophospholipid metabolism	0.1001424	6.093174e-01	7	6	13	101
Adherens junction	10	6.093174e-01	1.364	0.137	Cellular Processes	ko04520	Adherens junction	0.1012461	6.093174e-01	5	5	10	73
Gap junction	12	6.412869e-01	1.637	0.129	Cellular Processes	ko04540	Gap junction	0.109568	6.412869e-01	10	2	12	93
Glycerolipid metabolism	9	6.412869e-01	1.228	0.138	Metabolism	ko00561	Glycerolipid metabolism	0.1104331	6.412869e-01	5	4	9	65
D-Amino acid metabolism	2	6.683271e-01	0.273	0.286	Metabolism	ko00470	D-Amino acid metabolism	0.1191278	6.683271e-01	1	1	2	7
Hedgehog signaling pathway - fly	2	6.683271e-01	0.273	0.286	Environmental Information Processing	ko04341	Hedgehog signaling pathway - fly	0.1191278	6.683271e-01	0	2	2	7
Central carbon metabolism in cancer	10	6.823913e-01	1.364	0.132	Human Diseases	ko05230	Central carbon metabolism in cancer	0.1236963	6.823913e-01	5	5	10	76
TGF-beta signaling pathway	12	7.033211e-01	1.637	0.125	Environmental Information Processing	ko04350	TGF-beta signaling pathway	0.1302138	7.033211e-01	7	5	12	96
Antigen processing and presentation	10	7.033211e-01	1.364	0.130	Organismal Systems	ko04612	Antigen processing and presentation	0.1317399	7.033211e-01	4	6	10	77
Influenza A	20	7.892248e-01	2.729	0.112	Human Diseases	ko05164	Influenza A	0.150215	7.892248e-01	6	14	20	179
Vascular smooth muscle contraction	16	7.957157e-01	2.183	0.115	Organismal Systems	ko04270	Vascular smooth muscle contraction	0.1538544	7.957157e-01	10	6	16	139
Circadian rhythm - fly	1	8.504841e-01	0.136	0.500	Organismal Systems	ko04711	Circadian rhythm - fly	0.1670135	8.504841e-01	0	1	1	2
Long-term depression	8	8.537834e-01	1.091	0.129	Organismal Systems	ko04730	Long-term depression	0.1702408	8.537834e-01	5	3	8	62
Apelin signaling pathway	16	8.866609e-01	2.183	0.112	Environmental Information Processing	ko04371	Apelin signaling pathway	0.1815383	8.866609e-01	10	6	16	143
Sulfur relay system	2	8.866609e-01	0.273	0.222	Genetic Information Processing	ko04122	Sulfur relay system	0.1821539	8.866609e-01	2	0	2	9
MicroRNAs in cancer	19	9.074504e-01	2.592	0.109	Human Diseases	ko05206	MicroRNAs in cancer	0.1891664	9.074504e-01	9	10	19	175
AGE-RAGE signaling pathway in diabetic complications	12	9.209224e-01	1.637	0.115	Human Diseases	ko04933	AGE-RAGE signaling pathway in diabetic complications	0.194757	9.209224e-01	9	3	12	104
Cysteine and methionine metabolism	7	9.370382e-01	0.955	0.127	Metabolism	ko00270	Cysteine and methionine metabolism	0.2009961	9.370382e-01	5	2	7	55
Signaling pathways regulating pluripotency of stem cells	16	9.723916e-01	2.183	0.109	Cellular Processes	ko04550	Signaling pathways regulating pluripotency of stem cells	0.2115172	9.723916e-01	9	7	16	147
EGFR tyrosine kinase inhibitor resistance	10	9.777015e-01	1.364	0.116	Human Diseases	ko01521	EGFR tyrosine kinase inhibitor resistance	0.215626	9.777015e-01	7	3	10	86
Chemokine signaling pathway	21	9.875200e-01	2.865	0.104	Organismal Systems	ko04062	Chemokine signaling pathway	0.2233093	9.875200e-01	12	9	21	201
Oxytocin signaling pathway	17	9.875200e-01	2.319	0.107	Organismal Systems	ko04921	Oxytocin signaling pathway	0.2237583	9.875200e-01	10	7	17	159
Biosynthesis of amino acids	9	1.000000e+00	1.228	0.115	Metabolism	ko01230	Biosynthesis of amino acids	0.2386656	1.000000e+00	3	6	9	78
Type I diabetes mellitus	6	1.000000e+00	0.819	0.125	Human Diseases	ko04940	Type I diabetes mellitus	0.2386804	1.000000e+00	3	3	6	48
Biotin metabolism	1	1.000000e+00	0.136	0.333	Metabolism	ko00780	Biotin metabolism	0.2397621	1.000000e+00	0	1	1	3
Sulfur metabolism	2	1.000000e+00	0.273	0.182	Metabolism	ko00920	Sulfur metabolism	0.2487181	1.000000e+00	2	0	2	11
Chagas disease	12	1.000000e+00	1.637	0.109	Human Diseases	ko05142	Chagas disease	0.2510257	1.000000e+00	11	1	12	110
Salivary secretion	11	1.000000e+00	1.501	0.110	Organismal Systems	ko04970	Salivary secretion	0.2548515	1.000000e+00	7	4	11	100
Gastric cancer	16	1.000000e+00	2.183	0.105	Human Diseases	ko05226	Gastric cancer	0.2602817	1.000000e+00	6	10	16	153
Pertussis	9	1.000000e+00	1.228	0.113	Human Diseases	ko05133	Pertussis	0.2619978	1.000000e+00	7	2	9	80
Antifolate resistance	4	1.000000e+00	0.546	0.133	Human Diseases	ko01523	Antifolate resistance	0.2639835	1.000000e+00	3	1	4	30
cGMP-PKG signaling pathway	18	1.000000e+00	2.456	0.103	Environmental Information Processing	ko04022	cGMP-PKG signaling pathway	0.2664606	1.000000e+00	14	4	18	175
Alanine, aspartate and glutamate metabolism	5	1.000000e+00	0.682	0.125	Metabolism	ko00250	Alanine, aspartate and glutamate metabolism	0.2682502	1.000000e+00	2	3	5	40
Purine metabolism	14	1.000000e+00	1.910	0.104	Metabolism	ko00230	Purine metabolism	0.2797514	1.000000e+00	6	8	14	134
Prostate cancer	11	1.000000e+00	1.501	0.107	Human Diseases	ko05215	Prostate cancer	0.2867316	1.000000e+00	7	4	11	103
NOD-like receptor signaling pathway	19	1.000000e+00	2.592	0.101	Organismal Systems	ko04621	NOD-like receptor signaling pathway	0.292723	1.000000e+00	8	11	19	189
Arginine and proline metabolism	6	1.000000e+00	0.819	0.115	Metabolism	ko00330	Arginine and proline metabolism	0.2998518	1.000000e+00	2	4	6	52
Serotonergic synapse	12	1.000000e+00	1.637	0.104	Organismal Systems	ko04726	Serotonergic synapse	0.3018503	1.000000e+00	9	3	12	115
Small cell lung cancer	10	1.000000e+00	1.364	0.106	Human Diseases	ko05222	Small cell lung cancer	0.3039823	1.000000e+00	5	5	10	94
Acute myeloid leukemia	8	1.000000e+00	1.091	0.110	Human Diseases	ko05221	Acute myeloid leukemia	0.3040911	1.000000e+00	3	5	8	73
Protein digestion and absorption	11	1.000000e+00	1.501	0.105	Organismal Systems	ko04974	Protein digestion and absorption	0.3085982	1.000000e+00	6	5	11	105
Endometrial cancer	7	1.000000e+00	0.955	0.111	Human Diseases	ko05213	Endometrial cancer	0.3099387	1.000000e+00	3	4	7	63
Hippo signaling pathway	16	1.000000e+00	2.183	0.101	Environmental Information Processing	ko04390	Hippo signaling pathway	0.3127416	1.000000e+00	6	10	16	159
Human papillomavirus infection	33	1.000000e+00	4.502	0.096	Human Diseases	ko05165	Human papillomavirus infection	0.3148778	1.000000e+00	14	19	33	345
Proteoglycans in cancer	21	1.000000e+00	2.865	0.098	Human Diseases	ko05205	Proteoglycans in cancer	0.3189383	1.000000e+00	8	13	21	214
Cytosolic DNA-sensing pathway	7	1.000000e+00	0.955	0.109	Organismal Systems	ko04623	Cytosolic DNA-sensing pathway	0.324375	1.000000e+00	2	5	7	64
Mannose type O-glycan biosynthesis	3	1.000000e+00	0.409	0.130	Metabolism	ko00515	Mannose type O-glycan biosynthesis	0.3254339	1.000000e+00	1	2	3	23
Thyroid hormone signaling pathway	13	1.000000e+00	1.774	0.101	Organismal Systems	ko04919	Thyroid hormone signaling pathway	0.3357795	1.000000e+00	4	9	13	129
Pathways in cancer	51	1.000000e+00	6.958	0.093	Human Diseases	ko05200	Pathways in cancer	0.343521	1.000000e+00	23	28	51	550
Tryptophan metabolism	5	1.000000e+00	0.682	0.111	Metabolism	ko00380	Tryptophan metabolism	0.3564467	1.000000e+00	3	2	5	45
Cellular senescence	16	1.000000e+00	2.183	0.098	Cellular Processes	ko04218	Cellular senescence	0.3584836	1.000000e+00	7	9	16	164
Hepatitis C	16	1.000000e+00	2.183	0.098	Human Diseases	ko05160	Hepatitis C	0.3584836	1.000000e+00	4	12	16	164
Neomycin, kanamycin and gentamicin biosynthesis	1	1.000000e+00	0.136	0.200	Metabolism	ko00524	Neomycin, kanamycin and gentamicin biosynthesis	0.3667755	1.000000e+00	0	1	1	5
Arachidonic acid metabolism	7	1.000000e+00	0.955	0.104	Metabolism	ko00590	Arachidonic acid metabolism	0.368225	1.000000e+00	6	1	7	67
GnRH secretion	7	1.000000e+00	0.955	0.104	Organismal Systems	ko04929	GnRH secretion	0.368225	1.000000e+00	6	1	7	67
ABC transporters	5	1.000000e+00	0.682	0.109	Environmental Information Processing	ko02010	ABC transporters	0.374349	1.000000e+00	3	2	5	46
MAPK signaling pathway - fly	3	1.000000e+00	0.409	0.120	Environmental Information Processing	ko04013	MAPK signaling pathway - fly	0.3748457	1.000000e+00	0	3	3	25
Insulin secretion	9	1.000000e+00	1.228	0.100	Organismal Systems	ko04911	Insulin secretion	0.3864703	1.000000e+00	5	4	9	90
Glioma	8	1.000000e+00	1.091	0.100	Human Diseases	ko05214	Glioma	0.3987825	1.000000e+00	5	3	8	80
Toxoplasmosis	11	1.000000e+00	1.501	0.097	Human Diseases	ko05145	Toxoplasmosis	0.3991927	1.000000e+00	5	6	11	113
Cardiac muscle contraction	9	1.000000e+00	1.228	0.099	Organismal Systems	ko04260	Cardiac muscle contraction	0.3992872	1.000000e+00	6	3	9	91
Glycosylphosphatidylinositol (GPI)-anchor biosynthesis	3	1.000000e+00	0.409	0.115	Metabolism	ko00563	Glycosylphosphatidylinositol (GPI)-anchor biosynthesis	0.3993059	1.000000e+00	0	3	3	26
Circadian entrainment	10	1.000000e+00	1.364	0.097	Organismal Systems	ko04713	Circadian entrainment	0.4114984	1.000000e+00	7	3	10	103
Inflammatory bowel disease	7	1.000000e+00	0.955	0.100	Human Diseases	ko05321	Inflammatory bowel disease	0.4124229	1.000000e+00	3	4	7	70
Phosphonate and phosphinate metabolism	1	1.000000e+00	0.136	0.167	Metabolism	ko00440	Phosphonate and phosphinate metabolism	0.4220977	1.000000e+00	1	0	1	6
Vitamin B6 metabolism	1	1.000000e+00	0.136	0.167	Metabolism	ko00750	Vitamin B6 metabolism	0.4220977	1.000000e+00	0	1	1	6
JAK-STAT signaling pathway	16	1.000000e+00	2.183	0.094	Environmental Information Processing	ko04630	JAK-STAT signaling pathway	0.424229	1.000000e+00	7	9	16	171
Thyroid cancer	4	1.000000e+00	0.546	0.105	Human Diseases	ko05216	Thyroid cancer	0.4268743	1.000000e+00	1	3	4	38
Colorectal cancer	9	1.000000e+00	1.228	0.096	Human Diseases	ko05210	Colorectal cancer	0.4377451	1.000000e+00	4	5	9	94
Thiamine metabolism	2	1.000000e+00	0.273	0.118	Metabolism	ko00730	Thiamine metabolism	0.444475	1.000000e+00	1	1	2	17
Valine, leucine and isoleucine degradation	5	1.000000e+00	0.682	0.100	Metabolism	ko00280	Valine, leucine and isoleucine degradation	0.4455567	1.000000e+00	1	4	5	50
Carbohydrate digestion and absorption	5	1.000000e+00	0.682	0.100	Organismal Systems	ko04973	Carbohydrate digestion and absorption	0.4455567	1.000000e+00	3	2	5	50
Renin secretion	7	1.000000e+00	0.955	0.096	Organismal Systems	ko04924	Renin secretion	0.4564085	1.000000e+00	5	2	7	73
Toll-like receptor signaling pathway	10	1.000000e+00	1.364	0.093	Organismal Systems	ko04620	Toll-like receptor signaling pathway	0.4718799	1.000000e+00	6	4	10	108
Notch signaling pathway	6	1.000000e+00	0.819	0.095	Environmental Information Processing	ko04330	Notch signaling pathway	0.4753905	1.000000e+00	1	5	6	63
Regulation of lipolysis in adipocytes	6	1.000000e+00	0.819	0.095	Organismal Systems	ko04923	Regulation of lipolysis in adipocytes	0.4753905	1.000000e+00	4	2	6	63
Cell cycle	12	1.000000e+00	1.637	0.092	Cellular Processes	ko04110	Cell cycle	0.4755708	1.000000e+00	1	11	12	131
Osteoclast differentiation	12	1.000000e+00	1.637	0.092	Organismal Systems	ko04380	Osteoclast differentiation	0.4755708	1.000000e+00	4	8	12	131
Leukocyte transendothelial migration	11	1.000000e+00	1.501	0.092	Organismal Systems	ko04670	Leukocyte transendothelial migration	0.4795418	1.000000e+00	5	6	11	120
Fluid shear stress and atherosclerosis	13	1.000000e+00	1.774	0.091	Human Diseases	ko05418	Fluid shear stress and atherosclerosis	0.4823271	1.000000e+00	12	1	13	143
DNA replication	4	1.000000e+00	0.546	0.098	Genetic Information Processing	ko03030	DNA replication	0.486404	1.000000e+00	1	3	4	41
Melanoma	7	1.000000e+00	0.955	0.092	Human Diseases	ko05218	Melanoma	0.499676	1.000000e+00	6	1	7	76
Bladder cancer	4	1.000000e+00	0.546	0.095	Human Diseases	ko05219	Bladder cancer	0.5056991	1.000000e+00	3	1	4	42
Endocrine and other factor-regulated calcium reabsorption	5	1.000000e+00	0.682	0.093	Organismal Systems	ko04961	Endocrine and other factor-regulated calcium reabsorption	0.5145795	1.000000e+00	4	1	5	54
Neuroactive ligand-receptor interaction	32	1.000000e+00	4.366	0.088	Environmental Information Processing	ko04080	Neuroactive ligand-receptor interaction	0.5184282	1.000000e+00	17	15	32	365
Phosphatidylinositol signaling system	9	1.000000e+00	1.228	0.089	Environmental Information Processing	ko04070	Phosphatidylinositol signaling system	0.5258929	1.000000e+00	3	6	9	101
Th17 cell differentiation	10	1.000000e+00	1.364	0.088	Organismal Systems	ko04659	Th17 cell differentiation	0.5309959	1.000000e+00	3	7	10	113
Hepatocellular carcinoma	15	1.000000e+00	2.046	0.088	Human Diseases	ko05225	Hepatocellular carcinoma	0.5325658	1.000000e+00	4	11	15	171
Alcoholism	17	1.000000e+00	2.319	0.087	Human Diseases	ko05034	Alcoholism	0.5492731	1.000000e+00	12	5	17	196
Melanogenesis	9	1.000000e+00	1.228	0.087	Organismal Systems	ko04916	Melanogenesis	0.5502605	1.000000e+00	3	6	9	103
Glycosaminoglycan biosynthesis - chondroitin sulfate / dermatan sulfate	2	1.000000e+00	0.273	0.095	Metabolism	ko00532	Glycosaminoglycan biosynthesis - chondroitin sulfate / dermatan sulfate	0.5585409	1.000000e+00	1	1	2	21
One carbon pool by folate	2	1.000000e+00	0.273	0.095	Metabolism	ko00670	One carbon pool by folate	0.5585409	1.000000e+00	0	2	2	21
Pancreatic secretion	9	1.000000e+00	1.228	0.086	Organismal Systems	ko04972	Pancreatic secretion	0.5741215	1.000000e+00	3	6	9	105
MAPK signaling pathway	26	1.000000e+00	3.547	0.086	Environmental Information Processing	ko04010	MAPK signaling pathway	0.5755096	1.000000e+00	15	11	26	304
Cholinergic synapse	10	1.000000e+00	1.364	0.085	Organismal Systems	ko04725	Cholinergic synapse	0.5766038	1.000000e+00	5	5	10	117
Homologous recombination	4	1.000000e+00	0.546	0.087	Genetic Information Processing	ko03440	Homologous recombination	0.5793247	1.000000e+00	1	3	4	46
Bacterial invasion of epithelial cells	7	1.000000e+00	0.955	0.085	Human Diseases	ko05100	Bacterial invasion of epithelial cells	0.5823636	1.000000e+00	6	1	7	82
Adrenergic signaling in cardiomyocytes	13	1.000000e+00	1.774	0.085	Organismal Systems	ko04261	Adrenergic signaling in cardiomyocytes	0.5837412	1.000000e+00	10	3	13	153
Morphine addiction	8	1.000000e+00	1.091	0.085	Human Diseases	ko05032	Morphine addiction	0.5840433	1.000000e+00	4	4	8	94
Glycosaminoglycan degradation	2	1.000000e+00	0.273	0.091	Metabolism	ko00531	Glycosaminoglycan degradation	0.5843281	1.000000e+00	1	1	2	22
Pantothenate and CoA biosynthesis	2	1.000000e+00	0.273	0.091	Metabolism	ko00770	Pantothenate and CoA biosynthesis	0.5843281	1.000000e+00	1	1	2	22
Breast cancer	13	1.000000e+00	1.774	0.084	Human Diseases	ko05224	Breast cancer	0.5934458	1.000000e+00	5	8	13	154
Kaposi sarcoma-associated herpesvirus infection	17	1.000000e+00	2.319	0.084	Human Diseases	ko05167	Kaposi sarcoma-associated herpesvirus infection	0.6010242	1.000000e+00	8	9	17	202
Histidine metabolism	2	1.000000e+00	0.273	0.087	Metabolism	ko00340	Histidine metabolism	0.6089846	1.000000e+00	2	0	2	23
Nicotinate and nicotinamide metabolism	3	1.000000e+00	0.409	0.083	Metabolism	ko00760	Nicotinate and nicotinamide metabolism	0.6197966	1.000000e+00	1	2	3	36
IL-17 signaling pathway	8	1.000000e+00	1.091	0.082	Organismal Systems	ko04657	IL-17 signaling pathway	0.6203259	1.000000e+00	6	2	8	97
Necroptosis	14	1.000000e+00	1.910	0.083	Cellular Processes	ko04217	Necroptosis	0.622822	1.000000e+00	7	7	14	169
Glutathione metabolism	5	1.000000e+00	0.682	0.082	Metabolism	ko00480	Glutathione metabolism	0.6254526	1.000000e+00	4	1	5	61
Cocaine addiction	4	1.000000e+00	0.546	0.082	Human Diseases	ko05030	Cocaine addiction	0.6302096	1.000000e+00	3	1	4	49
Alcoholic liver disease	12	1.000000e+00	1.637	0.082	Human Diseases	ko04936	Alcoholic liver disease	0.6308398	1.000000e+00	7	5	12	146
Th1 and Th2 cell differentiation	8	1.000000e+00	1.091	0.082	Organismal Systems	ko04658	Th1 and Th2 cell differentiation	0.6320389	1.000000e+00	1	7	8	98
PD-L1 expression and PD-1 checkpoint pathway in cancer	8	1.000000e+00	1.091	0.082	Human Diseases	ko05235	PD-L1 expression and PD-1 checkpoint pathway in cancer	0.6320389	1.000000e+00	3	5	8	98
Arginine biosynthesis	2	1.000000e+00	0.273	0.083	Metabolism	ko00220	Arginine biosynthesis	0.6325112	1.000000e+00	0	2	2	24
Renin-angiotensin system	2	1.000000e+00	0.273	0.083	Organismal Systems	ko04614	Renin-angiotensin system	0.6325112	1.000000e+00	1	1	2	24
Inositol phosphate metabolism	6	1.000000e+00	0.819	0.081	Metabolism	ko00562	Inositol phosphate metabolism	0.6360715	1.000000e+00	1	5	6	74
Tyrosine metabolism	3	1.000000e+00	0.409	0.081	Metabolism	ko00350	Tyrosine metabolism	0.638607	1.000000e+00	2	1	3	37
Platinum drug resistance	6	1.000000e+00	0.819	0.080	Human Diseases	ko01524	Platinum drug resistance	0.6491767	1.000000e+00	2	4	6	75
Mismatch repair	2	1.000000e+00	0.273	0.080	Genetic Information Processing	ko03430	Mismatch repair	0.6549169	1.000000e+00	0	2	2	25
Sphingolipid signaling pathway	10	1.000000e+00	1.364	0.080	Environmental Information Processing	ko04071	Sphingolipid signaling pathway	0.6613868	1.000000e+00	6	4	10	125
Non-small cell lung cancer	6	1.000000e+00	0.819	0.079	Human Diseases	ko05223	Non-small cell lung cancer	0.6619911	1.000000e+00	3	3	6	76
TNF signaling pathway	9	1.000000e+00	1.228	0.079	Environmental Information Processing	ko04668	TNF signaling pathway	0.6736638	1.000000e+00	7	2	9	114
Inflammatory mediator regulation of TRP channels	8	1.000000e+00	1.091	0.078	Organismal Systems	ko04750	Inflammatory mediator regulation of TRP channels	0.6768272	1.000000e+00	6	2	8	102
Amino sugar and nucleotide sugar metabolism	4	1.000000e+00	0.546	0.075	Metabolism	ko00520	Amino sugar and nucleotide sugar metabolism	0.6916129	1.000000e+00	2	2	4	53
GABAergic synapse	7	1.000000e+00	0.955	0.077	Organismal Systems	ko04727	GABAergic synapse	0.6922774	1.000000e+00	3	4	7	91
Proximal tubule bicarbonate reclamation	2	1.000000e+00	0.273	0.074	Organismal Systems	ko04964	Proximal tubule bicarbonate reclamation	0.6964358	1.000000e+00	1	1	2	27
Glutamatergic synapse	9	1.000000e+00	1.228	0.077	Organismal Systems	ko04724	Glutamatergic synapse	0.7035497	1.000000e+00	6	3	9	117
Apoptosis	11	1.000000e+00	1.501	0.077	Cellular Processes	ko04210	Apoptosis	0.7145607	1.000000e+00	6	5	11	143
Butanoate metabolism	2	1.000000e+00	0.273	0.071	Metabolism	ko00650	Butanoate metabolism	0.7155973	1.000000e+00	0	2	2	28
Maturity onset diabetes of the young	2	1.000000e+00	0.273	0.071	Human Diseases	ko04950	Maturity onset diabetes of the young	0.7155973	1.000000e+00	0	2	2	28
Malaria	4	1.000000e+00	0.546	0.073	Human Diseases	ko05144	Malaria	0.7194607	1.000000e+00	3	1	4	55
Glycosaminoglycan biosynthesis - keratan sulfate	1	1.000000e+00	0.136	0.071	Metabolism	ko00533	Glycosaminoglycan biosynthesis - keratan sulfate	0.7219971	1.000000e+00	0	1	1	14
Aldosterone-regulated sodium reabsorption	3	1.000000e+00	0.409	0.071	Organismal Systems	ko04960	Aldosterone-regulated sodium reabsorption	0.7227154	1.000000e+00	2	1	3	42
cAMP signaling pathway	18	1.000000e+00	2.456	0.078	Environmental Information Processing	ko04024	cAMP signaling pathway	0.7230299	1.000000e+00	10	8	18	230
Carbon metabolism	9	1.000000e+00	1.228	0.075	Metabolism	ko01200	Carbon metabolism	0.7316377	1.000000e+00	3	6	9	120
Hippo signaling pathway - multiple species	2	1.000000e+00	0.273	0.069	Environmental Information Processing	ko04392	Hippo signaling pathway - multiple species	0.7337324	1.000000e+00	0	2	2	29
Phototransduction	2	1.000000e+00	0.273	0.069	Organismal Systems	ko04744	Phototransduction	0.7337324	1.000000e+00	1	1	2	29
Human cytomegalovirus infection	18	1.000000e+00	2.456	0.077	Human Diseases	ko05163	Human cytomegalovirus infection	0.7428675	1.000000e+00	10	8	18	233
Linoleic acid metabolism	2	1.000000e+00	0.273	0.067	Metabolism	ko00591	Linoleic acid metabolism	0.750874	1.000000e+00	2	0	2	30
Growth hormone synthesis, secretion and action	9	1.000000e+00	1.228	0.073	Organismal Systems	ko04935	Growth hormone synthesis, secretion and action	0.7662278	1.000000e+00	3	6	9	124
Cushing syndrome	12	1.000000e+00	1.637	0.074	Human Diseases	ko04934	Cushing syndrome	0.7662358	1.000000e+00	5	7	12	162
Phenylalanine metabolism	1	1.000000e+00	0.136	0.062	Metabolism	ko00360	Phenylalanine metabolism	0.7685013	1.000000e+00	1	0	1	16
Glycosphingolipid biosynthesis - globo and isoglobo series	1	1.000000e+00	0.136	0.062	Metabolism	ko00603	Glycosphingolipid biosynthesis - globo and isoglobo series	0.7685013	1.000000e+00	0	1	1	16
Measles	11	1.000000e+00	1.501	0.073	Human Diseases	ko05162	Measles	0.7707684	1.000000e+00	4	7	11	150
Aldosterone synthesis and secretion	7	1.000000e+00	0.955	0.070	Organismal Systems	ko04925	Aldosterone synthesis and secretion	0.7816068	1.000000e+00	3	4	7	100
beta-Alanine metabolism	2	1.000000e+00	0.273	0.062	Metabolism	ko00410	beta-Alanine metabolism	0.782318	1.000000e+00	1	1	2	32
Selenocompound metabolism	1	1.000000e+00	0.136	0.059	Metabolism	ko00450	Selenocompound metabolism	0.788753	1.000000e+00	1	0	1	17
Thyroid hormone synthesis	5	1.000000e+00	0.682	0.067	Organismal Systems	ko04918	Thyroid hormone synthesis	0.7956264	1.000000e+00	4	1	5	75
Galactose metabolism	2	1.000000e+00	0.273	0.061	Metabolism	ko00052	Galactose metabolism	0.7966943	1.000000e+00	0	2	2	33
Apoptosis - multiple species	2	1.000000e+00	0.273	0.061	Cellular Processes	ko04215	Apoptosis - multiple species	0.7966943	1.000000e+00	1	1	2	33
Circadian rhythm	2	1.000000e+00	0.273	0.061	Organismal Systems	ko04710	Circadian rhythm	0.7966943	1.000000e+00	0	2	2	33
ErbB signaling pathway	6	1.000000e+00	0.819	0.067	Environmental Information Processing	ko04012	ErbB signaling pathway	0.8008428	1.000000e+00	3	3	6	89
Nucleotide excision repair	3	1.000000e+00	0.409	0.062	Genetic Information Processing	ko03420	Nucleotide excision repair	0.8025454	1.000000e+00	0	3	3	48
Mitophagy - animal	5	1.000000e+00	0.682	0.066	Cellular Processes	ko04137	Mitophagy - animal	0.8050374	1.000000e+00	2	3	5	76
Renal cell carcinoma	5	1.000000e+00	0.682	0.066	Human Diseases	ko05211	Renal cell carcinoma	0.8050374	1.000000e+00	4	1	5	76
Glycosphingolipid biosynthesis - ganglio series	1	1.000000e+00	0.136	0.056	Metabolism	ko00604	Glycosphingolipid biosynthesis - ganglio series	0.8072352	1.000000e+00	0	1	1	18
Propanoate metabolism	2	1.000000e+00	0.273	0.059	Metabolism	ko00640	Propanoate metabolism	0.8102238	1.000000e+00	0	2	2	34
VEGF signaling pathway	4	1.000000e+00	0.546	0.063	Environmental Information Processing	ko04370	VEGF signaling pathway	0.8122387	1.000000e+00	2	2	4	63
Mineral absorption	4	1.000000e+00	0.546	0.063	Organismal Systems	ko04978	Mineral absorption	0.8122387	1.000000e+00	4	0	4	63
Pyruvate metabolism	3	1.000000e+00	0.409	0.061	Metabolism	ko00620	Pyruvate metabolism	0.8137847	1.000000e+00	3	0	3	49
Synaptic vesicle cycle	5	1.000000e+00	0.682	0.064	Organismal Systems	ko04721	Synaptic vesicle cycle	0.8228262	1.000000e+00	4	1	5	78
Gastric acid secretion	5	1.000000e+00	0.682	0.064	Organismal Systems	ko04971	Gastric acid secretion	0.8228262	1.000000e+00	3	2	5	78
Fatty acid biosynthesis	1	1.000000e+00	0.136	0.053	Metabolism	ko00061	Fatty acid biosynthesis	0.8241024	1.000000e+00	0	1	1	19
2-Oxocarboxylic acid metabolism	1	1.000000e+00	0.136	0.053	Metabolism	ko01210	2-Oxocarboxylic acid metabolism	0.8241024	1.000000e+00	0	1	1	19
Type II diabetes mellitus	3	1.000000e+00	0.409	0.060	Human Diseases	ko04930	Type II diabetes mellitus	0.8244773	1.000000e+00	1	2	3	50
Ether lipid metabolism	3	1.000000e+00	0.409	0.059	Metabolism	ko00565	Ether lipid metabolism	0.8346412	1.000000e+00	2	1	3	51
Vibrio cholerae infection	3	1.000000e+00	0.409	0.059	Human Diseases	ko05110	Vibrio cholerae infection	0.8346412	1.000000e+00	0	3	3	51
Starch and sucrose metabolism	2	1.000000e+00	0.273	0.056	Metabolism	ko00500	Starch and sucrose metabolism	0.8348945	1.000000e+00	0	2	2	36
Taurine and hypotaurine metabolism	1	1.000000e+00	0.136	0.050	Metabolism	ko00430	Taurine and hypotaurine metabolism	0.8394955	1.000000e+00	1	0	1	20
Cholesterol metabolism	3	1.000000e+00	0.409	0.058	Organismal Systems	ko04979	Cholesterol metabolism	0.8442944	1.000000e+00	2	1	3	52
C-type lectin receptor signaling pathway	7	1.000000e+00	0.955	0.064	Organismal Systems	ko04625	C-type lectin receptor signaling pathway	0.8501065	1.000000e+00	4	3	7	109
Steroid biosynthesis	1	1.000000e+00	0.136	0.048	Metabolism	ko00100	Steroid biosynthesis	0.8535433	1.000000e+00	0	1	1	21
Other glycan degradation	1	1.000000e+00	0.136	0.048	Metabolism	ko00511	Other glycan degradation	0.8535433	1.000000e+00	0	1	1	21
Axon regeneration	1	1.000000e+00	0.136	0.048	Organismal Systems	ko04361	Axon regeneration	0.8535433	1.000000e+00	0	1	1	21
Dopaminergic synapse	9	1.000000e+00	1.228	0.066	Organismal Systems	ko04728	Dopaminergic synapse	0.8564309	1.000000e+00	6	3	9	137
Fanconi anemia pathway	3	1.000000e+00	0.409	0.056	Genetic Information Processing	ko03460	Fanconi anemia pathway	0.8621423	1.000000e+00	0	3	3	54
T cell receptor signaling pathway	7	1.000000e+00	0.955	0.063	Organismal Systems	ko04660	T cell receptor signaling pathway	0.8627078	1.000000e+00	1	6	7	111
Tight junction	12	1.000000e+00	1.637	0.067	Cellular Processes	ko04530	Tight junction	0.8629883	1.000000e+00	10	2	12	178
Base excision repair	2	1.000000e+00	0.273	0.051	Genetic Information Processing	ko03410	Base excision repair	0.8664896	1.000000e+00	1	1	2	39
FoxO signaling pathway	9	1.000000e+00	1.228	0.065	Environmental Information Processing	ko04068	FoxO signaling pathway	0.8674683	1.000000e+00	4	5	9	139
Drug metabolism - cytochrome P450	4	1.000000e+00	0.546	0.057	Metabolism	ko00982	Drug metabolism - cytochrome P450	0.8713202	1.000000e+00	3	1	4	70
Amphetamine addiction	4	1.000000e+00	0.546	0.057	Human Diseases	ko05031	Amphetamine addiction	0.8713202	1.000000e+00	2	2	4	70
Taste transduction	5	1.000000e+00	0.682	0.059	Organismal Systems	ko04742	Taste transduction	0.8749805	1.000000e+00	2	3	5	85
Lipid and atherosclerosis	15	1.000000e+00	2.046	0.068	Human Diseases	ko05417	Lipid and atherosclerosis	0.875343	1.000000e+00	10	5	15	220
Terpenoid backbone biosynthesis	1	1.000000e+00	0.136	0.043	Metabolism	ko00900	Terpenoid backbone biosynthesis	0.8780621	1.000000e+00	0	1	1	23
Protein export	1	1.000000e+00	0.136	0.043	Genetic Information Processing	ko03060	Protein export	0.8780621	1.000000e+00	0	1	1	23
RIG-I-like receptor signaling pathway	4	1.000000e+00	0.546	0.056	Organismal Systems	ko04622	RIG-I-like receptor signaling pathway	0.8783	1.000000e+00	0	4	4	71
Epithelial cell signaling in Helicobacter pylori infection	4	1.000000e+00	0.546	0.056	Human Diseases	ko05120	Epithelial cell signaling in Helicobacter pylori infection	0.8783	1.000000e+00	2	2	4	71
Peroxisome	5	1.000000e+00	0.682	0.058	Cellular Processes	ko04146	Peroxisome	0.8812514	1.000000e+00	1	4	5	86
Nicotine addiction	2	1.000000e+00	0.273	0.049	Human Diseases	ko05033	Nicotine addiction	0.8843644	1.000000e+00	1	1	2	41
Various types of N-glycan biosynthesis	2	1.000000e+00	0.273	0.048	Metabolism	ko00513	Various types of N-glycan biosynthesis	0.8924468	1.000000e+00	0	2	2	42
Legionellosis	3	1.000000e+00	0.409	0.052	Human Diseases	ko05134	Legionellosis	0.8925187	1.000000e+00	3	0	3	58
p53 signaling pathway	4	1.000000e+00	0.546	0.054	Cellular Processes	ko04115	p53 signaling pathway	0.8973042	1.000000e+00	3	1	4	74
Vitamin digestion and absorption	1	1.000000e+00	0.136	0.040	Organismal Systems	ko04977	Vitamin digestion and absorption	0.8984807	1.000000e+00	0	1	1	25
Ferroptosis	2	1.000000e+00	0.273	0.047	Cellular Processes	ko04216	Ferroptosis	0.9000018	1.000000e+00	2	0	2	43
Metabolism of xenobiotics by cytochrome P450	4	1.000000e+00	0.546	0.053	Metabolism	ko00980	Metabolism of xenobiotics by cytochrome P450	0.9030325	1.000000e+00	3	1	4	75
Pyrimidine metabolism	3	1.000000e+00	0.409	0.050	Metabolism	ko00240	Pyrimidine metabolism	0.9053349	1.000000e+00	1	2	3	60
Glycosaminoglycan biosynthesis - heparan sulfate / heparin	1	1.000000e+00	0.136	0.038	Metabolism	ko00534	Glycosaminoglycan biosynthesis - heparan sulfate / heparin	0.9073713	1.000000e+00	1	0	1	26
alpha-Linolenic acid metabolism	1	1.000000e+00	0.136	0.038	Metabolism	ko00592	alpha-Linolenic acid metabolism	0.9073713	1.000000e+00	1	0	1	26
mRNA surveillance pathway	6	1.000000e+00	0.819	0.057	Genetic Information Processing	ko03015	mRNA surveillance pathway	0.9105727	1.000000e+00	2	4	6	106
HIF-1 signaling pathway	7	1.000000e+00	0.955	0.058	Environmental Information Processing	ko04066	HIF-1 signaling pathway	0.9133245	1.000000e+00	4	3	7	121
Fatty acid degradation	2	1.000000e+00	0.273	0.044	Metabolism	ko00071	Fatty acid degradation	0.9136496	1.000000e+00	1	1	2	45
Collecting duct acid secretion	1	1.000000e+00	0.136	0.037	Organismal Systems	ko04966	Collecting duct acid secretion	0.9154842	1.000000e+00	0	1	1	27
PPAR signaling pathway	4	1.000000e+00	0.546	0.051	Organismal Systems	ko03320	PPAR signaling pathway	0.9185572	1.000000e+00	2	2	4	78
Chemical carcinogenesis - receptor activation	13	1.000000e+00	1.774	0.063	Human Diseases	ko05207	Chemical carcinogenesis - receptor activation	0.9202638	1.000000e+00	7	6	13	206
Folate biosynthesis	1	1.000000e+00	0.136	0.036	Metabolism	ko00790	Folate biosynthesis	0.9228874	1.000000e+00	0	1	1	28
Parathyroid hormone synthesis, secretion and action	6	1.000000e+00	0.819	0.055	Organismal Systems	ko04928	Parathyroid hormone synthesis, secretion and action	0.9231972	1.000000e+00	4	2	6	109
Hepatitis B	10	1.000000e+00	1.364	0.060	Human Diseases	ko05161	Hepatitis B	0.926845	1.000000e+00	2	8	10	167
Retrograde endocannabinoid signaling	9	1.000000e+00	1.228	0.058	Organismal Systems	ko04723	Retrograde endocannabinoid signaling	0.9300114	1.000000e+00	4	5	9	154
Steroid hormone biosynthesis	3	1.000000e+00	0.409	0.046	Metabolism	ko00140	Steroid hormone biosynthesis	0.9315409	1.000000e+00	2	1	3	65
Human immunodeficiency virus 1 infection	14	1.000000e+00	1.910	0.062	Human Diseases	ko05170	Human immunodeficiency virus 1 infection	0.9327018	1.000000e+00	4	10	14	224
Salmonella infection	17	1.000000e+00	2.319	0.064	Human Diseases	ko05132	Salmonella infection	0.9341769	1.000000e+00	9	8	17	265
Pancreatic cancer	4	1.000000e+00	0.546	0.049	Human Diseases	ko05212	Pancreatic cancer	0.9357872	1.000000e+00	3	1	4	82
Lysine degradation	3	1.000000e+00	0.409	0.045	Metabolism	ko00310	Lysine degradation	0.9400138	1.000000e+00	2	1	3	67
Insulin resistance	6	1.000000e+00	0.819	0.053	Human Diseases	ko04931	Insulin resistance	0.9407862	1.000000e+00	2	4	6	114
Pentose phosphate pathway	1	1.000000e+00	0.136	0.032	Metabolism	ko00030	Pentose phosphate pathway	0.9414324	1.000000e+00	0	1	1	31
Ascorbate and aldarate metabolism	1	1.000000e+00	0.136	0.032	Metabolism	ko00053	Ascorbate and aldarate metabolism	0.9414324	1.000000e+00	1	0	1	31
Sphingolipid metabolism	2	1.000000e+00	0.273	0.039	Metabolism	ko00600	Sphingolipid metabolism	0.9448275	1.000000e+00	1	1	2	51
Citrate cycle (TCA cycle)	1	1.000000e+00	0.136	0.031	Metabolism	ko00020	Citrate cycle (TCA cycle)	0.9465651	1.000000e+00	0	1	1	32
Long-term potentiation	3	1.000000e+00	0.409	0.043	Organismal Systems	ko04720	Long-term potentiation	0.9475073	1.000000e+00	1	2	3	69
Glyoxylate and dicarboxylate metabolism	1	1.000000e+00	0.136	0.030	Metabolism	ko00630	Glyoxylate and dicarboxylate metabolism	0.9512485	1.000000e+00	0	1	1	33
N-Glycan biosynthesis	2	1.000000e+00	0.273	0.038	Metabolism	ko00510	N-Glycan biosynthesis	0.9525898	1.000000e+00	0	2	2	53
Human T-cell leukemia virus 1 infection	14	1.000000e+00	1.910	0.060	Human Diseases	ko05166	Human T-cell leukemia virus 1 infection	0.9526386	1.000000e+00	2	12	14	233
Endocytosis	16	1.000000e+00	2.183	0.061	Cellular Processes	ko04144	Endocytosis	0.9536159	1.000000e+00	11	5	16	261
Chemical carcinogenesis - DNA adducts	3	1.000000e+00	0.409	0.042	Human Diseases	ko05204	Chemical carcinogenesis - DNA adducts	0.9541225	1.000000e+00	2	1	3	71
Relaxin signaling pathway	7	1.000000e+00	0.955	0.052	Organismal Systems	ko04926	Relaxin signaling pathway	0.9545234	1.000000e+00	6	1	7	134
Autophagy - other	1	1.000000e+00	0.136	0.029	Cellular Processes	ko04136	Autophagy - other	0.955522	1.000000e+00	0	1	1	34
Ovarian steroidogenesis	2	1.000000e+00	0.273	0.036	Organismal Systems	ko04913	Ovarian steroidogenesis	0.9593023	1.000000e+00	2	0	2	55
Mucin type O-glycan biosynthesis	1	1.000000e+00	0.136	0.028	Metabolism	ko00512	Mucin type O-glycan biosynthesis	0.9629793	1.000000e+00	0	1	1	36
RNA polymerase	1	1.000000e+00	0.136	0.028	Genetic Information Processing	ko03020	RNA polymerase	0.9629793	1.000000e+00	0	1	1	36
Glucagon signaling pathway	5	1.000000e+00	0.682	0.046	Organismal Systems	ko04922	Glucagon signaling pathway	0.9669809	1.000000e+00	2	3	5	109
Bile secretion	4	1.000000e+00	0.546	0.043	Organismal Systems	ko04976	Bile secretion	0.9674798	1.000000e+00	3	1	4	93
Basal transcription factors	2	1.000000e+00	0.273	0.034	Genetic Information Processing	ko03022	Basal transcription factors	0.9676907	1.000000e+00	0	2	2	58
Fatty acid metabolism	2	1.000000e+00	0.273	0.034	Metabolism	ko01212	Fatty acid metabolism	0.9700971	1.000000e+00	0	2	2	59
Prolactin signaling pathway	3	1.000000e+00	0.409	0.038	Organismal Systems	ko04917	Prolactin signaling pathway	0.971628	1.000000e+00	1	2	3	78
GnRH signaling pathway	4	1.000000e+00	0.546	0.042	Organismal Systems	ko04912	GnRH signaling pathway	0.9731511	1.000000e+00	3	1	4	96
Oocyte meiosis	7	1.000000e+00	0.955	0.049	Cellular Processes	ko04114	Oocyte meiosis	0.9731769	1.000000e+00	3	4	7	144
Shigellosis	15	1.000000e+00	2.046	0.057	Human Diseases	ko05131	Shigellosis	0.9764891	1.000000e+00	8	7	15	264
Progesterone-mediated oocyte maturation	5	1.000000e+00	0.682	0.043	Organismal Systems	ko04914	Progesterone-mediated oocyte maturation	0.9769607	1.000000e+00	3	2	5	115
Drug metabolism - other enzymes	3	1.000000e+00	0.409	0.037	Metabolism	ko00983	Drug metabolism - other enzymes	0.9770009	1.000000e+00	3	0	3	81
mTOR signaling pathway	8	1.000000e+00	1.091	0.049	Environmental Information Processing	ko04150	mTOR signaling pathway	0.9790669	1.000000e+00	3	5	8	164
Viral carcinogenesis	11	1.000000e+00	1.501	0.052	Human Diseases	ko05203	Viral carcinogenesis	0.9800647	1.000000e+00	6	5	11	210
Cortisol synthesis and secretion	2	1.000000e+00	0.273	0.030	Organismal Systems	ko04927	Cortisol synthesis and secretion	0.9827061	1.000000e+00	2	0	2	66
Alzheimer disease	25	1.000000e+00	3.411	0.061	Human Diseases	ko05010	Alzheimer disease	0.9843542	1.000000e+00	9	16	25	413
Aminoacyl-tRNA biosynthesis	1	1.000000e+00	0.136	0.022	Genetic Information Processing	ko00970	Aminoacyl-tRNA biosynthesis	0.985221	1.000000e+00	1	0	1	46
Vasopressin-regulated water reabsorption	1	1.000000e+00	0.136	0.022	Organismal Systems	ko04962	Vasopressin-regulated water reabsorption	0.985221	1.000000e+00	1	0	1	46
Non-alcoholic fatty liver disease	8	1.000000e+00	1.091	0.047	Human Diseases	ko04932	Non-alcoholic fatty liver disease	0.9856167	1.000000e+00	4	4	8	171
Glycolysis / Gluconeogenesis	2	1.000000e+00	0.273	0.029	Metabolism	ko00010	Glycolysis / Gluconeogenesis	0.9874048	1.000000e+00	1	1	2	70
Retinol metabolism	2	1.000000e+00	0.273	0.029	Metabolism	ko00830	Retinol metabolism	0.9874048	1.000000e+00	0	2	2	70
Diabetic cardiomyopathy	11	1.000000e+00	1.501	0.050	Human Diseases	ko05415	Diabetic cardiomyopathy	0.9883518	1.000000e+00	4	7	11	221
AMPK signaling pathway	5	1.000000e+00	0.682	0.040	Environmental Information Processing	ko04152	AMPK signaling pathway	0.9883595	1.000000e+00	2	3	5	126
Neurotrophin signaling pathway	5	1.000000e+00	0.682	0.039	Organismal Systems	ko04722	Neurotrophin signaling pathway	0.9897484	1.000000e+00	1	4	5	128
Proteasome	1	1.000000e+00	0.136	0.020	Genetic Information Processing	ko03050	Proteasome	0.9897674	1.000000e+00	0	1	1	50
Pathways of neurodegeneration - multiple diseases	30	1.000000e+00	4.093	0.060	Human Diseases	ko05022	Pathways of neurodegeneration - multiple diseases	0.9929636	1.000000e+00	13	17	30	503
Chronic myeloid leukemia	2	1.000000e+00	0.273	0.025	Human Diseases	ko05220	Chronic myeloid leukemia	0.9938859	1.000000e+00	1	1	2	79
Endocrine resistance	3	1.000000e+00	0.409	0.029	Human Diseases	ko01522	Endocrine resistance	0.9949928	1.000000e+00	2	1	3	102
Chemical carcinogenesis - reactive oxygen species	11	1.000000e+00	1.501	0.046	Human Diseases	ko05208	Chemical carcinogenesis - reactive oxygen species	0.9953908	1.000000e+00	6	5	11	239
Estrogen signaling pathway	5	1.000000e+00	0.682	0.035	Organismal Systems	ko04915	Estrogen signaling pathway	0.9958811	1.000000e+00	4	1	5	142
Insulin signaling pathway	5	1.000000e+00	0.682	0.035	Organismal Systems	ko04910	Insulin signaling pathway	0.9963949	1.000000e+00	3	2	5	144
Prion disease	14	1.000000e+00	1.910	0.048	Human Diseases	ko05020	Prion disease	0.996915	1.000000e+00	9	5	14	293
Longevity regulating pathway - multiple species	1	1.000000e+00	0.136	0.015	Organismal Systems	ko04213	Longevity regulating pathway - multiple species	0.9980478	1.000000e+00	1	0	1	68
Autophagy - animal	5	1.000000e+00	0.682	0.032	Cellular Processes	ko04140	Autophagy - animal	0.9981669	1.000000e+00	3	2	5	154
Longevity regulating pathway	2	1.000000e+00	0.273	0.021	Organismal Systems	ko04211	Longevity regulating pathway	0.9983522	1.000000e+00	1	1	2	95
Adipocytokine signaling pathway	1	1.000000e+00	0.136	0.014	Organismal Systems	ko04920	Adipocytokine signaling pathway	0.9983764	1.000000e+00	0	1	1	70
Thermogenesis	10	1.000000e+00	1.364	0.040	Organismal Systems	ko04714	Thermogenesis	0.9987903	1.000000e+00	2	8	10	247
Lysosome	4	1.000000e+00	0.546	0.028	Cellular Processes	ko04142	Lysosome	0.9988827	1.000000e+00	1	3	4	142
Oxidative phosphorylation	4	1.000000e+00	0.546	0.027	Metabolism	ko00190	Oxidative phosphorylation	0.9991666	1.000000e+00	0	4	4	146
Spinocerebellar ataxia	4	1.000000e+00	0.546	0.027	Human Diseases	ko05017	Spinocerebellar ataxia	0.9992808	1.000000e+00	2	2	4	148
Parkinson disease	12	1.000000e+00	1.637	0.042	Human Diseases	ko05012	Parkinson disease	0.9992911	1.000000e+00	6	6	12	289
Ribosome biogenesis in eukaryotes	1	1.000000e+00	0.136	0.013	Genetic Information Processing	ko03008	Ribosome biogenesis in eukaryotes	0.999292	1.000000e+00	1	0	1	79
RNA degradation	1	1.000000e+00	0.136	0.013	Genetic Information Processing	ko03018	RNA degradation	0.999292	1.000000e+00	0	1	1	79
Ubiquitin mediated proteolysis	4	1.000000e+00	0.546	0.026	Genetic Information Processing	ko04120	Ubiquitin mediated proteolysis	0.999424	1.000000e+00	2	2	4	151
Huntington disease	14	1.000000e+00	1.910	0.043	Human Diseases	ko05016	Huntington disease	0.999428	1.000000e+00	6	8	14	325
Nucleocytoplasmic transport	2	1.000000e+00	0.273	0.018	Genetic Information Processing	ko03013	Nucleocytoplasmic transport	0.9996024	1.000000e+00	1	1	2	112
Metabolic pathways	105	1.000000e+00	14.325	0.066	Metabolism	ko01100	Metabolic pathways	0.9998106	1.000000e+00	42	63	105	1598
Ribosome	2	1.000000e+00	0.273	0.014	Genetic Information Processing	ko03010	Ribosome	0.9999719	1.000000e+00	1	1	2	143
Amyotrophic lateral sclerosis	13	1.000000e+00	1.774	0.034	Human Diseases	ko05014	Amyotrophic lateral sclerosis	0.9999948	1.000000e+00	6	7	13	387
Protein processing in endoplasmic reticulum	2	1.000000e+00	0.273	0.012	Genetic Information Processing	ko04141	Protein processing in endoplasmic reticulum	0.9999977	1.000000e+00	0	2	2	172
Olfactory transduction	9	1.000000e+00	1.228	0.021	Organismal Systems	ko04740	Olfactory transduction	1	1.000000e+00	2	7	9	436
