# Supplementary material for: A c.726C>G (p.Tyr242Ter) nonsense mutation-associated with splicing alteration (NASA) of WDR45 gene underlies β-propeller protein-associated neurodegeneration (BPAN)
Source: Heliyon. 2024 May 4;10(9):e30438. doi: 10.1016/j.heliyon.2024.e30438 (PMC11098806; doi:10.1016/j.heliyon.2024.e30438)
Supplement: Multimedia component 3 [file mmc3.xls]

id	num	qvalue	per	ratio	class	ID	Descrption	Pvalue	Qvalue	Up	Down	fg_num	bg_num
DOID:583 hemolytic anemia	12	0.000713407251355768	4.461	0.240	DO	DOID:583	hemolytic anemia	1.63813375741853e-06	0.000713407251355768	2	10	12	50
DOID:720 normocytic anemia	12	0.000713407251355768	4.461	0.240	DO	DOID:720	normocytic anemia	1.63813375741853e-06	0.000713407251355768	2	10	12	50
DOID:12971 hereditary spherocytosis	5	0.00107872730821639	1.859	0.714	DO	DOID:12971	hereditary spherocytosis	3.71547867353521e-06	0.00107872730821639	0	5	5	7
DOID:589 congenital hemolytic anemia	6	0.00136280742713942	2.230	0.500	DO	DOID:589	congenital hemolytic anemia	6.25858749547382e-06	0.00136280742713942	0	6	6	12
DOID:2355 anemia	21	0.0630722810677565	7.807	0.103	DO	DOID:2355	anemia	0.000362068203603654	0.0630722810677565	2	19	21	204
DOID:2218 blood platelet disease	11	0.167073546933887	4.089	0.129	DO	DOID:2218	blood platelet disease	0.00153409017571382	0.167073546933887	0	11	11	85
DOID:13365 reading disorder	3	0.167073546933887	1.115	0.500	DO	DOID:13365	reading disorder	0.00169597597302699	0.167073546933887	1	2	3	6
DOID:4428 dyslexia	3	0.167073546933887	1.115	0.500	DO	DOID:4428	dyslexia	0.00169597597302699	0.167073546933887	1	2	3	6
DOID:11847 coronary thrombosis	2	0.167073546933887	0.743	1.000	DO	DOID:11847	coronary thrombosis	0.00207488070990093	0.167073546933887	0	2	2	2
DOID:2712 phimosis	2	0.167073546933887	0.743	1.000	DO	DOID:2712	phimosis	0.00207488070990093	0.167073546933887	1	1	2	2
DOID:178 vascular disease	62	0.167073546933887	23.048	0.064	DO	DOID:178	vascular disease	0.00234989496867473	0.167073546933887	16	46	62	966
DOID:12716 newborn respiratory distress syndrome	6	0.167073546933887	2.230	0.188	DO	DOID:12716	newborn respiratory distress syndrome	0.00283768602243966	0.167073546933887	3	3	6	32
DOID:8927 learning disability	3	0.167073546933887	1.115	0.429	DO	DOID:8927	learning disability	0.00286813423365146	0.167073546933887	1	2	3	7
DOID:3118 hepatobiliary disease	40	0.167073546933887	14.870	0.070	DO	DOID:3118	hepatobiliary disease	0.00325709389825373	0.167073546933887	5	35	40	568
DOID:2213 hemorrhagic disease	14	0.167073546933887	5.204	0.103	DO	DOID:2213	hemorrhagic disease	0.00344535698610925	0.167073546933887	1	13	14	136
DOID:0060049 autoimmune disease of urogenital tract	9	0.167073546933887	3.346	0.132	DO	DOID:0060049	autoimmune disease of urogenital tract	0.00347164437358087	0.167073546933887	2	7	9	68
DOID:12236 primary biliary cirrhosis	9	0.167073546933887	3.346	0.132	DO	DOID:12236	primary biliary cirrhosis	0.00347164437358087	0.167073546933887	2	7	9	68
DOID:0050117 disease by infectious agent	53	0.167073546933887	19.703	0.065	DO	DOID:0050117	disease by infectious agent	0.00425142999657789	0.167073546933887	11	42	53	818
DOID:10264 mumps	3	0.167073546933887	1.115	0.375	DO	DOID:10264	mumps	0.0044350199737539	0.167073546933887	0	3	3	8
DOID:437 myasthenia gravis	6	0.167073546933887	2.230	0.171	DO	DOID:437	myasthenia gravis	0.00453247731018627	0.167073546933887	1	5	6	35
DOID:13141 uveitis	5	0.167073546933887	1.859	0.200	DO	DOID:13141	uveitis	0.00477319816872244	0.167073546933887	0	5	5	25
DOID:2377 multiple sclerosis	15	0.167073546933887	5.576	0.096	DO	DOID:2377	multiple sclerosis	0.00479849743442147	0.167073546933887	4	11	15	156
DOID:1287 cardiovascular system disease	69	0.167073546933887	25.651	0.061	DO	DOID:1287	cardiovascular system disease	0.00499518193386525	0.167073546933887	17	52	69	1134
DOID:409 liver disease	38	0.167073546933887	14.126	0.070	DO	DOID:409	liver disease	0.00505120542665212	0.167073546933887	5	33	38	546
DOID:934 viral infectious disease	43	0.167073546933887	15.985	0.067	DO	DOID:934	viral infectious disease	0.00513411924586426	0.167073546933887	9	34	43	638
DOID:439 neuromuscular junction disease	6	0.167073546933887	2.230	0.167	DO	DOID:439	neuromuscular junction disease	0.0052354914809569	0.167073546933887	1	5	6	36
DOID:576 proteinuria	8	0.167073546933887	2.974	0.133	DO	DOID:576	proteinuria	0.00550458565524769	0.167073546933887	3	5	8	60
DOID:438 autoimmune disease of the nervous system	7	0.167073546933887	2.602	0.146	DO	DOID:438	autoimmune disease of the nervous system	0.00562680207402301	0.167073546933887	1	6	7	48
DOID:9952 acute lymphocytic leukemia	7	0.167073546933887	2.602	0.146	DO	DOID:9952	acute lymphocytic leukemia	0.00562680207402301	0.167073546933887	1	6	7	48
DOID:2219 Glanzmann's thrombasthenia	2	0.167073546933887	0.743	0.667	DO	DOID:2219	Glanzmann's thrombasthenia	0.00603662477027853	0.167073546933887	0	2	2	3
DOID:1247 blood coagulation disease	15	0.167073546933887	5.576	0.093	DO	DOID:1247	blood coagulation disease	0.00642221777598019	0.167073546933887	1	14	15	161
DOID:3213 demyelinating disease	15	0.167073546933887	5.576	0.093	DO	DOID:3213	demyelinating disease	0.00642221777598019	0.167073546933887	4	11	15	161
DOID:1148 polydactyly	3	0.167073546933887	1.115	0.333	DO	DOID:1148	polydactyly	0.00642980277090371	0.167073546933887	1	2	3	9
DOID:74 hematopoietic system disease	30	0.167073546933887	11.152	0.073	DO	DOID:74	hematopoietic system disease	0.00652181469087503	0.167073546933887	3	27	30	411
DOID:9744 type 1 diabetes mellitus	5	0.167541212646146	1.859	0.185	DO	DOID:9744	type 1 diabetes mellitus	0.0067324253072504	0.167541212646146	0	5	5	27
DOID:2742 auditory system disease	9	0.170211196878644	3.346	0.118	DO	DOID:2742	auditory system disease	0.00731038511664553	0.170211196878644	1	8	9	76
DOID:1883 hepatitis C	18	0.170211196878644	6.691	0.085	DO	DOID:1883	hepatitis C	0.00742100616738705	0.170211196878644	0	18	18	211
DOID:9352 type 2 diabetes mellitus	17	0.170211196878644	6.320	0.087	DO	DOID:9352	type 2 diabetes mellitus	0.00742597644246666	0.170211196878644	3	14	17	195
DOID:0050828 artery disease	52	0.171958212793867	19.331	0.063	DO	DOID:0050828	artery disease	0.00770495663468689	0.171958212793867	14	38	52	823
DOID:5100 middle ear disease	5	0.171958212793867	1.859	0.179	DO	DOID:5100	middle ear disease	0.00789704765987909	0.171958212793867	0	5	5	28
DOID:974 upper respiratory tract disease	11	0.182490274154038	4.089	0.104	DO	DOID:974	upper respiratory tract disease	0.00859024252619469	0.182490274154038	2	9	11	106
DOID:3326 purpura	8	0.18515058668383	2.974	0.123	DO	DOID:3326	purpura	0.00892804206741774	0.18515058668383	1	7	8	65
DOID:10754 otitis media	4	0.192420159989619	1.487	0.211	DO	DOID:10754	otitis media	0.00954821219316477	0.192420159989619	0	4	4	19
DOID:3480 uveal disease	6	0.192420159989619	2.230	0.146	DO	DOID:3480	uveal disease	0.00999347829472215	0.192420159989619	0	6	6	41
DOID:11394 adult respiratory distress syndrome	5	0.192420159989619	1.859	0.167	DO	DOID:11394	adult respiratory distress syndrome	0.0106320935841873	0.192420159989619	2	3	5	30
DOID:5844 myocardial infarction	20	0.192420159989619	7.435	0.079	DO	DOID:5844	myocardial infarction	0.0106448537858124	0.192420159989619	4	16	20	252
DOID:12554 hemolytic-uremic syndrome	4	0.192420159989619	1.487	0.200	DO	DOID:12554	hemolytic-uremic syndrome	0.0115154844231254	0.192420159989619	2	2	4	20
DOID:2214 inherited blood coagulation disease	4	0.192420159989619	1.487	0.200	DO	DOID:2214	inherited blood coagulation disease	0.0115154844231254	0.192420159989619	0	4	4	20
DOID:1529 penile disease	2	0.192420159989619	0.743	0.500	DO	DOID:1529	penile disease	0.0117099471581665	0.192420159989619	1	1	2	4
DOID:3331 frontal lobe epilepsy	2	0.192420159989619	0.743	0.500	DO	DOID:3331	frontal lobe epilepsy	0.0117099471581665	0.192420159989619	0	2	2	4
DOID:11266 hemorrhagic fever with renal syndrome	3	0.192420159989619	1.115	0.273	DO	DOID:11266	hemorrhagic fever with renal syndrome	0.011801281550016	0.192420159989619	0	3	3	11
DOID:1803 neuritis	3	0.192420159989619	1.115	0.273	DO	DOID:1803	neuritis	0.011801281550016	0.192420159989619	0	3	3	11
DOID:11260 rabies	7	0.192420159989619	2.602	0.127	DO	DOID:11260	rabies	0.011834070077623	0.192420159989619	2	5	7	55
DOID:3393 coronary artery disease	23	0.192420159989619	8.550	0.075	DO	DOID:3393	coronary artery disease	0.01192960808202	0.192420159989619	5	18	23	306
DOID:114 heart disease	31	0.215187618216661	11.524	0.069	DO	DOID:114	heart disease	0.0135881963282622	0.215187618216661	6	25	31	452
DOID:0060158 acquired metabolic disease	49	0.226562782893007	18.216	0.062	DO	DOID:0060158	acquired metabolic disease	0.0145666083145906	0.226562782893007	9	40	49	793
DOID:3683 lung benign neoplasm	5	0.242172195751224	1.859	0.152	DO	DOID:3683	lung benign neoplasm	0.0158482378390583	0.242172195751224	1	4	5	33
DOID:10591 pre-eclampsia	19	0.247784244197474	7.063	0.077	DO	DOID:10591	pre-eclampsia	0.0164999841141831	0.247784244197474	5	14	19	246
DOID:225 syndrome	81	0.259964563393537	30.112	0.056	DO	DOID:225	syndrome	0.0176206767334938	0.259964563393537	21	60	81	1441
DOID:0050621 respiratory system benign neoplasm	5	0.259964563393537	1.859	0.147	DO	DOID:0050621	respiratory system benign neoplasm	0.0179080066631599	0.259964563393537	1	4	5	34
DOID:12361 Graves' disease	8	0.261735935785305	2.974	0.108	DO	DOID:12361	Graves' disease	0.0187714121113972	0.261735935785305	1	7	8	74
DOID:3390 palmoplantar keratosis	2	0.261735935785305	0.743	0.400	DO	DOID:3390	palmoplantar keratosis	0.0189315315206363	0.261735935785305	0	2	2	5
DOID:4163 ganglioneuroblastoma	2	0.261735935785305	0.743	0.400	DO	DOID:4163	ganglioneuroblastoma	0.0189315315206363	0.261735935785305	0	2	2	5
DOID:7998 hyperthyroidism	9	0.265995717235491	3.346	0.101	DO	DOID:7998	hyperthyroidism	0.0195450354799902	0.265995717235491	1	8	9	89
DOID:1588 thrombocytopenia	7	0.268893699282284	2.602	0.115	DO	DOID:1588	thrombocytopenia	0.0202036229709249	0.268893699282284	0	7	7	61
DOID:5082 liver cirrhosis	16	0.268893699282284	5.948	0.080	DO	DOID:5082	liver cirrhosis	0.0207020500043453	0.268893699282284	3	13	16	201
DOID:2237 hepatitis	26	0.268893699282284	9.665	0.069	DO	DOID:2237	hepatitis	0.0216225682017156	0.268893699282284	3	23	26	377
DOID:77 gastrointestinal system disease	49	0.268893699282284	18.216	0.060	DO	DOID:77	gastrointestinal system disease	0.0218828464914985	0.268893699282284	6	43	49	812
DOID:10871 age related macular degeneration	7	0.268893699282284	2.602	0.113	DO	DOID:10871	age related macular degeneration	0.0219190041894858	0.268893699282284	3	4	7	62
DOID:12449 aplastic anemia	7	0.268893699282284	2.602	0.113	DO	DOID:12449	aplastic anemia	0.0219190041894858	0.268893699282284	0	7	7	62
DOID:2007 degeneration of macula and posterior pole	7	0.268893699282284	2.602	0.113	DO	DOID:2007	degeneration of macula and posterior pole	0.0219190041894858	0.268893699282284	3	4	7	62
DOID:2914 immune system disease	56	0.289802930069552	20.818	0.059	DO	DOID:2914	immune system disease	0.0242678340217358	0.289802930069552	10	46	56	955
DOID:104 bacterial infectious disease	18	0.289802930069552	6.691	0.075	DO	DOID:104	bacterial infectious disease	0.0242888793284469	0.289802930069552	3	15	18	239
DOID:11162 respiratory failure	6	0.295940200035559	2.230	0.120	DO	DOID:11162	respiratory failure	0.0251430250317238	0.295940200035559	3	3	6	50
DOID:4448 macular degeneration	7	0.297854212456526	2.602	0.109	DO	DOID:4448	macular degeneration	0.025647607272376	0.297854212456526	3	4	7	64
DOID:10762 portal hypertension	3	0.312477480105286	1.115	0.200	DO	DOID:10762	portal hypertension	0.02844064914916	0.312477480105286	0	3	3	15
DOID:10976 membranous glomerulonephritis	3	0.312477480105286	1.115	0.200	DO	DOID:10976	membranous glomerulonephritis	0.02844064914916	0.312477480105286	0	3	3	15
DOID:1273 respiratory syncytial virus infectious disease	3	0.312477480105286	1.115	0.200	DO	DOID:1273	respiratory syncytial virus infectious disease	0.02844064914916	0.312477480105286	2	1	3	15
DOID:0060005 autoimmune disease of endocrine system	8	0.312477480105286	2.974	0.100	DO	DOID:0060005	autoimmune disease of endocrine system	0.0286100857791148	0.312477480105286	1	7	8	80
DOID:3947 adrenal gland hyperfunction	4	0.312477480105286	1.487	0.154	DO	DOID:3947	adrenal gland hyperfunction	0.0287005722255142	0.312477480105286	1	3	4	26
DOID:0050338 primary bacterial infectious disease	16	0.319737699063402	5.948	0.076	DO	DOID:0050338	primary bacterial infectious disease	0.0297345047349432	0.319737699063402	3	13	16	210
DOID:9351 diabetes mellitus	35	0.321458348537914	13.011	0.063	DO	DOID:9351	diabetes mellitus	0.0302635873480011	0.321458348537914	4	31	35	557
DOID:7 disease of anatomical entity	164	0.326759480818735	60.967	0.050	DO	DOID:7	disease of anatomical entity	0.0329231070732844	0.326759480818735	36	128	164	3263
DOID:1508 candidiasis	3	0.326759480818735	1.115	0.188	DO	DOID:1508	candidiasis	0.0338515041178181	0.326759480818735	1	2	3	16
DOID:10873 Kuhnt-Junius degeneration	2	0.326759480818735	0.743	0.286	DO	DOID:10873	Kuhnt-Junius degeneration	0.0374217793187568	0.326759480818735	0	2	2	7
DOID:3191 nemaline myopathy	2	0.326759480818735	0.743	0.286	DO	DOID:3191	nemaline myopathy	0.0374217793187568	0.326759480818735	0	2	2	7
DOID:3437 laryngitis	2	0.326759480818735	0.743	0.286	DO	DOID:3437	laryngitis	0.0374217793187568	0.326759480818735	0	2	2	7
DOID:422 congenital structural myopathy	2	0.326759480818735	0.743	0.286	DO	DOID:422	congenital structural myopathy	0.0374217793187568	0.326759480818735	0	2	2	7
DOID:786 laryngeal disease	2	0.326759480818735	0.743	0.286	DO	DOID:786	laryngeal disease	0.0374217793187568	0.326759480818735	0	2	2	7
DOID:9470 bacterial meningitis	2	0.326759480818735	0.743	0.286	DO	DOID:9470	bacterial meningitis	0.0374217793187568	0.326759480818735	0	2	2	7
DOID:4961 bone marrow disease	9	0.326759480818735	3.346	0.090	DO	DOID:4961	bone marrow disease	0.0380423217028357	0.326759480818735	0	9	9	100
DOID:0050013 carbohydrate metabolism disease	37	0.326759480818735	13.755	0.061	DO	DOID:0050013	carbohydrate metabolism disease	0.0384151779902834	0.326759480818735	4	33	37	606
DOID:4194 glucose metabolism disease	37	0.326759480818735	13.755	0.061	DO	DOID:4194	glucose metabolism disease	0.0384151779902834	0.326759480818735	4	33	37	606
DOID:870 neuropathy	16	0.326759480818735	5.948	0.074	DO	DOID:870	neuropathy	0.0385699604670983	0.326759480818735	4	12	16	217
DOID:936 brain disease	26	0.326759480818735	9.665	0.065	DO	DOID:936	brain disease	0.038978723901136	0.326759480818735	3	23	26	398
DOID:3083 chronic obstructive pulmonary disease	15	0.326759480818735	5.576	0.075	DO	DOID:3083	chronic obstructive pulmonary disease	0.0390537343760858	0.326759480818735	8	7	15	200
DOID:10325 silicosis	3	0.326759480818735	1.115	0.176	DO	DOID:10325	silicosis	0.0397555459012269	0.326759480818735	1	2	3	17
DOID:26 pancreas disease	12	0.326759480818735	4.461	0.079	DO	DOID:26	pancreas disease	0.0442195679886812	0.326759480818735	3	9	12	152
DOID:0050826 tricuspid valve disease	1	0.326759480818735	0.372	1.000	DO	DOID:0050826	tricuspid valve disease	0.0456318914334183	0.326759480818735	0	1	1	1
DOID:10112 sleeping sickness	1	0.326759480818735	0.372	1.000	DO	DOID:10112	sleeping sickness	0.0456318914334183	0.326759480818735	0	1	1	1
DOID:11049 meconium aspiration syndrome	1	0.326759480818735	0.372	1.000	DO	DOID:11049	meconium aspiration syndrome	0.0456318914334183	0.326759480818735	1	0	1	1
DOID:11328 schizophreniform disorder	1	0.326759480818735	0.372	1.000	DO	DOID:11328	schizophreniform disorder	0.0456318914334183	0.326759480818735	0	1	1	1
DOID:12237 bile reflux	1	0.326759480818735	0.372	1.000	DO	DOID:12237	bile reflux	0.0456318914334183	0.326759480818735	0	1	1	1
DOID:12714 Ellis-Van Creveld syndrome	1	0.326759480818735	0.372	1.000	DO	DOID:12714	Ellis-Van Creveld syndrome	0.0456318914334183	0.326759480818735	1	0	1	1
DOID:12732 intermediate uveitis	1	0.326759480818735	0.372	1.000	DO	DOID:12732	intermediate uveitis	0.0456318914334183	0.326759480818735	0	1	1	1
DOID:13186 megaesophagus	1	0.326759480818735	0.372	1.000	DO	DOID:13186	megaesophagus	0.0456318914334183	0.326759480818735	0	1	1	1
DOID:1340 pure red-cell aplasia	1	0.326759480818735	0.372	1.000	DO	DOID:1340	pure red-cell aplasia	0.0456318914334183	0.326759480818735	0	1	1	1
DOID:13548 secondary Parkinson disease	1	0.326759480818735	0.372	1.000	DO	DOID:13548	secondary Parkinson disease	0.0456318914334183	0.326759480818735	0	1	1	1
DOID:14332 postencephalitic Parkinson disease	1	0.326759480818735	0.372	1.000	DO	DOID:14332	postencephalitic Parkinson disease	0.0456318914334183	0.326759480818735	0	1	1	1
DOID:14498 lipoid proteinosis	1	0.326759480818735	0.372	1.000	DO	DOID:14498	lipoid proteinosis	0.0456318914334183	0.326759480818735	0	1	1	1
DOID:1587 thrombocytopenia due to platelet alloimmunization	1	0.326759480818735	0.372	1.000	DO	DOID:1587	thrombocytopenia due to platelet alloimmunization	0.0456318914334183	0.326759480818735	0	1	1	1
DOID:2217 Bernard-Soulier syndrome	1	0.326759480818735	0.372	1.000	DO	DOID:2217	Bernard-Soulier syndrome	0.0456318914334183	0.326759480818735	0	1	1	1
DOID:2426 gangliocytoma	1	0.326759480818735	0.372	1.000	DO	DOID:2426	gangliocytoma	0.0456318914334183	0.326759480818735	0	1	1	1
DOID:4080 tricuspid valve insufficiency	1	0.326759480818735	0.372	1.000	DO	DOID:4080	tricuspid valve insufficiency	0.0456318914334183	0.326759480818735	0	1	1	1
DOID:4114 uterine body mixed cancer	1	0.326759480818735	0.372	1.000	DO	DOID:4114	uterine body mixed cancer	0.0456318914334183	0.326759480818735	0	1	1	1
DOID:6171 uterine carcinosarcoma	1	0.326759480818735	0.372	1.000	DO	DOID:6171	uterine carcinosarcoma	0.0456318914334183	0.326759480818735	0	1	1	1
DOID:6759 bone lymphoma	1	0.326759480818735	0.372	1.000	DO	DOID:6759	bone lymphoma	0.0456318914334183	0.326759480818735	1	0	1	1
DOID:8354 complement component 3 deficiency	1	0.326759480818735	0.372	1.000	DO	DOID:8354	complement component 3 deficiency	0.0456318914334183	0.326759480818735	1	0	1	1
DOID:9240 erythromelalgia	1	0.326759480818735	0.372	1.000	DO	DOID:9240	erythromelalgia	0.0456318914334183	0.326759480818735	1	0	1	1
DOID:9335 scotoma	1	0.326759480818735	0.372	1.000	DO	DOID:9335	scotoma	0.0456318914334183	0.326759480818735	0	1	1	1
DOID:9513 plasmacytic leukemia	1	0.326759480818735	0.372	1.000	DO	DOID:9513	plasmacytic leukemia	0.0456318914334183	0.326759480818735	0	1	1	1
DOID:12252 Cushing's syndrome	3	0.326759480818735	1.115	0.167	DO	DOID:12252	Cushing's syndrome	0.0461439909766986	0.326759480818735	1	2	3	18
DOID:13406 pulmonary sarcoidosis	3	0.326759480818735	1.115	0.167	DO	DOID:13406	pulmonary sarcoidosis	0.0461439909766986	0.326759480818735	0	3	3	18
DOID:10763 hypertension	32	0.32918348136036	11.896	0.062	DO	DOID:10763	hypertension	0.0468642384485472	0.32918348136036	9	23	32	519
DOID:10314 endocarditis	2	0.329465043618252	0.743	0.250	DO	DOID:10314	endocarditis	0.048417365767091	0.329465043618252	0	2	2	8
DOID:10844 Japanese encephalitis	2	0.329465043618252	0.743	0.250	DO	DOID:10844	Japanese encephalitis	0.048417365767091	0.329465043618252	0	2	2	8
DOID:582 hemoglobinuria	2	0.329465043618252	0.743	0.250	DO	DOID:582	hemoglobinuria	0.048417365767091	0.329465043618252	1	1	2	8
DOID:9065 leishmaniasis	2	0.329465043618252	0.743	0.250	DO	DOID:9065	leishmaniasis	0.048417365767091	0.329465043618252	1	1	2	8
DOID:4989 pancreatitis	9	0.333465272986057	3.346	0.086	DO	DOID:4989	pancreatitis	0.0494739352176352	0.333465272986057	3	6	9	105
DOID:399 tuberculosis	11	0.333465272986057	4.089	0.080	DO	DOID:399	tuberculosis	0.0497709362665757	0.333465272986057	3	8	11	138
DOID:8466 retinal degeneration	15	0.334193352107136	5.576	0.072	DO	DOID:8466	retinal degeneration	0.0502665755250921	0.334193352107136	4	11	15	207
DOID:2228 thrombocytosis	4	0.334193352107136	1.487	0.129	DO	DOID:2228	thrombocytosis	0.0506469833273731	0.334193352107136	0	4	4	31
DOID:630 genetic disease	40	0.337662356427	14.870	0.059	DO	DOID:630	genetic disease	0.0515603827839162	0.337662356427	10	30	40	679
DOID:1074 kidney failure	11	0.337718970693165	4.089	0.079	DO	DOID:1074	kidney failure	0.0519567647220254	0.337718970693165	3	8	11	139
DOID:263 kidney cancer	25	0.338733505592185	9.294	0.064	DO	DOID:263	kidney cancer	0.0525017488575717	0.338733505592185	5	20	25	391
DOID:640 encephalomyelitis	3	0.33947032546537	1.115	0.158	DO	DOID:640	encephalomyelitis	0.0530056994986111	0.33947032546537	1	2	3	19
DOID:18 urinary system disease	27	0.352251218655941	10.037	0.063	DO	DOID:18	urinary system disease	0.0554057599952513	0.352251218655941	6	21	27	431
DOID:11335 sarcoidosis	7	0.360999585902221	2.602	0.092	DO	DOID:11335	sarcoidosis	0.0571962604529352	0.360999585902221	1	6	7	76
DOID:13544 low tension glaucoma	2	0.375860218185013	0.743	0.222	DO	DOID:13544	low tension glaucoma	0.0604138123374303	0.375860218185013	1	1	2	9
DOID:2843 long QT syndrome	2	0.375860218185013	0.743	0.222	DO	DOID:2843	long QT syndrome	0.0604138123374303	0.375860218185013	0	2	2	9
DOID:784 chronic kidney failure	6	0.38390859736325	2.230	0.097	DO	DOID:784	chronic kidney failure	0.0621482344755664	0.38390859736325	2	4	6	62
DOID:0014667 disease of metabolism	53	0.3975897112227	19.703	0.056	DO	DOID:0014667	disease of metabolism	0.0658542721404608	0.3975897112227	9	44	53	953
DOID:0060056 hypersensitivity reaction disease	35	0.3975897112227	13.011	0.059	DO	DOID:0060056	hypersensitivity reaction disease	0.0662720780524654	0.3975897112227	7	28	35	594
DOID:4450 renal cell carcinoma	20	0.3975897112227	7.435	0.065	DO	DOID:4450	renal cell carcinoma	0.0668046054645382	0.3975897112227	3	17	20	307
DOID:417 hypersensitivity reaction type II disease	30	0.3975897112227	11.152	0.060	DO	DOID:417	hypersensitivity reaction type II disease	0.068217869226802	0.3975897112227	5	25	30	498
DOID:6000 congestive heart failure	14	0.3975897112227	5.204	0.070	DO	DOID:6000	congestive heart failure	0.0697928056987508	0.3975897112227	3	11	14	199
DOID:5656 cranial nerve disease	5	0.3975897112227	1.859	0.102	DO	DOID:5656	cranial nerve disease	0.0710125588859444	0.3975897112227	2	3	5	49
DOID:6050 esophageal disease	5	0.3975897112227	1.859	0.102	DO	DOID:6050	esophageal disease	0.0710125588859444	0.3975897112227	0	5	5	49
DOID:2916 hypersensitivity reaction type IV disease	7	0.3975897112227	2.602	0.087	DO	DOID:2916	hypersensitivity reaction type IV disease	0.0714700751449766	0.3975897112227	1	6	7	80
DOID:0050825 endocardium disease	2	0.3975897112227	0.743	0.200	DO	DOID:0050825	endocardium disease	0.0732976107469745	0.3975897112227	0	2	2	10
DOID:14256 adult-onset Still's disease	2	0.3975897112227	0.743	0.200	DO	DOID:14256	adult-onset Still's disease	0.0732976107469745	0.3975897112227	1	1	2	10
DOID:1586 rheumatic fever	2	0.3975897112227	0.743	0.200	DO	DOID:1586	rheumatic fever	0.0732976107469745	0.3975897112227	0	2	2	10
DOID:7188 autoimmune thyroiditis	2	0.3975897112227	0.743	0.200	DO	DOID:7188	autoimmune thyroiditis	0.0732976107469745	0.3975897112227	0	2	2	10
DOID:8929 atrophic gastritis	2	0.3975897112227	0.743	0.200	DO	DOID:8929	atrophic gastritis	0.0732976107469745	0.3975897112227	0	2	2	10
DOID:65 connective tissue disease	17	0.3975897112227	6.320	0.067	DO	DOID:65	connective tissue disease	0.0733714836981544	0.3975897112227	2	15	17	255
DOID:0050155 sensory system disease	34	0.3975897112227	12.639	0.059	DO	DOID:0050155	sensory system disease	0.0737651150827975	0.3975897112227	8	26	34	580
DOID:1067 open-angle glaucoma	5	0.3975897112227	1.859	0.100	DO	DOID:1067	open-angle glaucoma	0.0761091737586357	0.3975897112227	1	4	5	50
DOID:10126 keratoconus	3	0.3975897112227	1.115	0.136	DO	DOID:10126	keratoconus	0.0762903261166306	0.3975897112227	3	0	3	22
DOID:272 hepatic vascular disease	3	0.3975897112227	1.115	0.136	DO	DOID:272	hepatic vascular disease	0.0762903261166306	0.3975897112227	0	3	3	22
DOID:9471 meningitis	3	0.3975897112227	1.115	0.136	DO	DOID:9471	meningitis	0.0762903261166306	0.3975897112227	0	3	3	22
DOID:986 alopecia areata	3	0.3975897112227	1.115	0.136	DO	DOID:986	alopecia areata	0.0762903261166306	0.3975897112227	0	3	3	22
DOID:557 kidney disease	26	0.3975897112227	9.665	0.061	DO	DOID:557	kidney disease	0.0778184739713543	0.3975897112227	6	20	26	427
DOID:2841 asthma	9	0.3975897112227	3.346	0.078	DO	DOID:2841	asthma	0.0786232288600555	0.3975897112227	3	6	9	115
DOID:3829 pituitary adenoma	5	0.3975897112227	1.859	0.098	DO	DOID:3829	pituitary adenoma	0.0813987574988241	0.3975897112227	2	3	5	51
DOID:1575 rheumatic disease	12	0.3975897112227	4.461	0.071	DO	DOID:1575	rheumatic disease	0.0814252832409551	0.3975897112227	1	11	12	168
DOID:418 systemic scleroderma	12	0.3975897112227	4.461	0.071	DO	DOID:418	systemic scleroderma	0.0814252832409551	0.3975897112227	1	11	12	168
DOID:419 scleroderma	12	0.3975897112227	4.461	0.071	DO	DOID:419	scleroderma	0.0814252832409551	0.3975897112227	1	11	12	168
DOID:10003 sensorineural hearing loss	4	0.3975897112227	1.487	0.108	DO	DOID:10003	sensorineural hearing loss	0.0862367378375642	0.3975897112227	1	3	4	37
DOID:10923 sickle cell anemia	4	0.3975897112227	1.487	0.108	DO	DOID:10923	sickle cell anemia	0.0862367378375642	0.3975897112227	0	4	4	37
DOID:1184 nephrotic syndrome	5	0.3975897112227	1.859	0.096	DO	DOID:1184	nephrotic syndrome	0.0868792275236644	0.3975897112227	2	3	5	52
DOID:962 neurofibroma	2	0.3975897112227	0.743	0.182	DO	DOID:962	neurofibroma	0.0869634616796321	0.3975897112227	1	1	2	11
DOID:1579 respiratory system disease	29	0.3975897112227	10.781	0.059	DO	DOID:1579	respiratory system disease	0.087671752264281	0.3975897112227	9	20	29	491
DOID:1564 fungal infectious disease	6	0.3975897112227	2.230	0.088	DO	DOID:1564	fungal infectious disease	0.0886592654287011	0.3975897112227	1	5	6	68
DOID:0060090 central nervous system organ benign neoplasm	1	0.3975897112227	0.372	0.500	DO	DOID:0060090	central nervous system organ benign neoplasm	0.0891889021569354	0.3975897112227	0	1	1	2
DOID:1035 natural killer cell leukemia	1	0.3975897112227	0.372	0.500	DO	DOID:1035	natural killer cell leukemia	0.0891889021569354	0.3975897112227	0	1	1	2
DOID:11665 Patau syndrome	1	0.3975897112227	0.372	0.500	DO	DOID:11665	Patau syndrome	0.0891889021569354	0.3975897112227	1	0	1	2
DOID:1195 ischemic neuropathy	1	0.3975897112227	0.372	0.500	DO	DOID:1195	ischemic neuropathy	0.0891889021569354	0.3975897112227	0	1	1	2
DOID:12559 idiopathic juvenile osteoporosis	1	0.3975897112227	0.372	0.500	DO	DOID:12559	idiopathic juvenile osteoporosis	0.0891889021569354	0.3975897112227	0	1	1	2
DOID:12783 migraine without aura	1	0.3975897112227	0.372	0.500	DO	DOID:12783	migraine without aura	0.0891889021569354	0.3975897112227	0	1	1	2
DOID:1338 congenital dyserythropoietic anemia	1	0.3975897112227	0.372	0.500	DO	DOID:1338	congenital dyserythropoietic anemia	0.0891889021569354	0.3975897112227	0	1	1	2
DOID:14711 FG syndrome	1	0.3975897112227	0.372	0.500	DO	DOID:14711	FG syndrome	0.0891889021569354	0.3975897112227	1	0	1	2
DOID:2411 granular cell tumor	1	0.3975897112227	0.372	0.500	DO	DOID:2411	granular cell tumor	0.0891889021569354	0.3975897112227	0	1	1	2
DOID:2786 cerebellar disease	1	0.3975897112227	0.372	0.500	DO	DOID:2786	cerebellar disease	0.0891889021569354	0.3975897112227	0	1	1	2
DOID:2860 hemoglobinopathy	1	0.3975897112227	0.372	0.500	DO	DOID:2860	hemoglobinopathy	0.0891889021569354	0.3975897112227	0	1	1	2
DOID:3362 coronary aneurysm	1	0.3975897112227	0.372	0.500	DO	DOID:3362	coronary aneurysm	0.0891889021569354	0.3975897112227	0	1	1	2
DOID:4587 benign meningioma	1	0.3975897112227	0.372	0.500	DO	DOID:4587	benign meningioma	0.0891889021569354	0.3975897112227	0	1	1	2
DOID:4603 epidermolytic hyperkeratosis	1	0.3975897112227	0.372	0.500	DO	DOID:4603	epidermolytic hyperkeratosis	0.0891889021569354	0.3975897112227	0	1	1	2
DOID:5240 retinal hemangioblastoma	1	0.3975897112227	0.372	0.500	DO	DOID:5240	retinal hemangioblastoma	0.0891889021569354	0.3975897112227	0	1	1	2
DOID:749 active peptic ulcer disease	1	0.3975897112227	0.372	0.500	DO	DOID:749	active peptic ulcer disease	0.0891889021569354	0.3975897112227	0	1	1	2
DOID:8771 contagious pustular dermatitis	1	0.3975897112227	0.372	0.500	DO	DOID:8771	contagious pustular dermatitis	0.0891889021569354	0.3975897112227	0	1	1	2
DOID:9111 cutaneous leishmaniasis	1	0.3975897112227	0.372	0.500	DO	DOID:9111	cutaneous leishmaniasis	0.0891889021569354	0.3975897112227	0	1	1	2
DOID:9258 Waardenburg's syndrome	1	0.3975897112227	0.372	0.500	DO	DOID:9258	Waardenburg's syndrome	0.0891889021569354	0.3975897112227	0	1	1	2
DOID:9584 Venezuelan equine encephalitis	1	0.3975897112227	0.372	0.500	DO	DOID:9584	Venezuelan equine encephalitis	0.0891889021569354	0.3975897112227	0	1	1	2
DOID:9766 xanthogranulomatous cholecystitis	1	0.3975897112227	0.372	0.500	DO	DOID:9766	xanthogranulomatous cholecystitis	0.0891889021569354	0.3975897112227	0	1	1	2
DOID:9768 heart aneurysm	1	0.3975897112227	0.372	0.500	DO	DOID:9768	heart aneurysm	0.0891889021569354	0.3975897112227	0	1	1	2
DOID:1520 colon carcinoma	11	0.3975897112227	4.089	0.072	DO	DOID:1520	colon carcinoma	0.089469096899712	0.3975897112227	2	9	11	153
DOID:10241 thalassemia	4	0.4116308542557	1.487	0.105	DO	DOID:10241	thalassemia	0.0931013527995096	0.4116308542557	0	4	4	38
DOID:4451 renal carcinoma	21	0.416719477706997	7.807	0.062	DO	DOID:4451	renal carcinoma	0.094730719386895	0.416719477706997	4	17	21	340
DOID:0060031 autoimmune disease of gastrointestinal tract	7	0.420311681779499	2.602	0.081	DO	DOID:0060031	autoimmune disease of gastrointestinal tract	0.0965124412811707	0.420311681779499	0	7	7	86
DOID:1443 cerebral degeneration	7	0.420311681779499	2.602	0.081	DO	DOID:1443	cerebral degeneration	0.0965124412811707	0.420311681779499	0	7	7	86
DOID:2527 nephrosis	5	0.42641190386243	1.859	0.093	DO	DOID:2527	nephrosis	0.0984027470451761	0.42641190386243	2	3	5	54
DOID:863 nervous system disease	79	0.42832585119802	29.368	0.052	DO	DOID:863	nervous system disease	0.100714683573107	0.42832585119802	17	62	79	1523
DOID:4481 allergic rhinitis	7	0.42832585119802	2.602	0.080	DO	DOID:4481	allergic rhinitis	0.101105334718153	0.42832585119802	2	5	7	87
DOID:9408 acute myocardial infarction	7	0.42832585119802	2.602	0.080	DO	DOID:9408	acute myocardial infarction	0.101105334718153	0.42832585119802	1	6	7	87
DOID:224 transient cerebral ischemia	2	0.42832585119802	0.743	0.167	DO	DOID:224	transient cerebral ischemia	0.101313766431095	0.42832585119802	1	1	2	12
DOID:8502 bullous skin disease	2	0.42832585119802	0.743	0.167	DO	DOID:8502	bullous skin disease	0.101313766431095	0.42832585119802	0	2	2	12
DOID:526 Human immunodeficiency virus infectious disease	11	0.42832585119802	4.089	0.070	DO	DOID:526	Human immunodeficiency virus infectious disease	0.102618620762079	0.42832585119802	3	8	11	157
DOID:3978 extrinsic cardiomyopathy	3	0.42832585119802	1.115	0.120	DO	DOID:3978	extrinsic cardiomyopathy	0.103270297074149	0.42832585119802	0	3	3	25
DOID:820 myocarditis	3	0.42832585119802	1.115	0.120	DO	DOID:820	myocarditis	0.103270297074149	0.42832585119802	0	3	3	25
DOID:9446 cholangitis	3	0.42832585119802	1.115	0.120	DO	DOID:9446	cholangitis	0.103270297074149	0.42832585119802	0	3	3	25
DOID:0050737 autosomal recessive disease	18	0.430251228341354	6.691	0.063	DO	DOID:0050737	autosomal recessive disease	0.104228483559157	0.430251228341354	5	13	18	287
DOID:2163 nasal cavity disease	7	0.430680639134991	2.602	0.080	DO	DOID:2163	nasal cavity disease	0.105815909041203	0.430680639134991	2	5	7	88
DOID:2825 nose disease	7	0.430680639134991	2.602	0.080	DO	DOID:2825	nose disease	0.105815909041203	0.430680639134991	2	5	7	88
DOID:4483 rhinitis	7	0.430680639134991	2.602	0.080	DO	DOID:4483	rhinitis	0.105815909041203	0.430680639134991	2	5	7	88
DOID:4766 embryoma	19	0.432663446136549	7.063	0.062	DO	DOID:4766	embryoma	0.109235685299727	0.432663446136549	3	16	19	308
DOID:2320 obstructive lung disease	17	0.432663446136549	6.320	0.063	DO	DOID:2320	obstructive lung disease	0.109253022918905	0.432663446136549	8	9	17	270
DOID:2349 arteriosclerosis	19	0.432663446136549	7.063	0.061	DO	DOID:2349	arteriosclerosis	0.111779471683305	0.432663446136549	5	14	19	309
DOID:3996 urinary system cancer	26	0.432663446136549	9.665	0.058	DO	DOID:3996	urinary system cancer	0.112230285841513	0.432663446136549	5	21	26	445
DOID:0050851 glomerulosclerosis	3	0.432663446136549	1.115	0.115	DO	DOID:0050851	glomerulosclerosis	0.112996782923971	0.432663446136549	2	1	3	26
DOID:1312 focal segmental glomerulosclerosis	3	0.432663446136549	1.115	0.115	DO	DOID:1312	focal segmental glomerulosclerosis	0.112996782923971	0.432663446136549	2	1	3	26
DOID:865 vasculitis	8	0.432663446136549	2.974	0.075	DO	DOID:865	vasculitis	0.114489612973526	0.432663446136549	1	7	8	107
DOID:10579 leukodystrophy	6	0.432663446136549	2.230	0.082	DO	DOID:10579	leukodystrophy	0.11478712303439	0.432663446136549	0	6	6	73
DOID:2154 nephroblastoma	6	0.432663446136549	2.230	0.082	DO	DOID:2154	nephroblastoma	0.11478712303439	0.432663446136549	2	4	6	73
DOID:2994 germ cell cancer	27	0.432663446136549	10.037	0.058	DO	DOID:2994	germ cell cancer	0.115059241343013	0.432663446136549	5	22	27	466
DOID:3952 adrenal cortex disease	4	0.432663446136549	1.487	0.098	DO	DOID:3952	adrenal cortex disease	0.11517365776508	0.432663446136549	1	3	4	41
DOID:854 collagen disease	12	0.432663446136549	4.461	0.067	DO	DOID:854	collagen disease	0.11596037223434	0.432663446136549	1	11	12	179
DOID:12241 beta thalassemia	2	0.432663446136549	0.743	0.154	DO	DOID:12241	beta thalassemia	0.11625814758806	0.432663446136549	0	2	2	13
DOID:13533 osteopetrosis	2	0.432663446136549	0.743	0.154	DO	DOID:13533	osteopetrosis	0.11625814758806	0.432663446136549	0	2	2	13
DOID:3265 chronic granulomatous disease	2	0.432663446136549	0.743	0.154	DO	DOID:3265	chronic granulomatous disease	0.11625814758806	0.432663446136549	0	2	2	13
DOID:341 peripheral vascular disease	5	0.432663446136549	1.859	0.088	DO	DOID:341	peripheral vascular disease	0.117048167132113	0.432663446136549	3	2	5	57
DOID:2043 hepatitis B	12	0.432663446136549	4.461	0.067	DO	DOID:2043	hepatitis B	0.119466112199518	0.432663446136549	1	11	12	180
DOID:9074 systemic lupus erythematosus	6	0.432663446136549	2.230	0.081	DO	DOID:9074	systemic lupus erythematosus	0.120434573885852	0.432663446136549	1	5	6	74
DOID:1070 primary open angle glaucoma	4	0.432663446136549	1.487	0.095	DO	DOID:1070	primary open angle glaucoma	0.122998922362593	0.432663446136549	1	3	4	42
DOID:9553 adrenal gland disease	4	0.432663446136549	1.487	0.095	DO	DOID:9553	adrenal gland disease	0.122998922362593	0.432663446136549	1	3	4	42
DOID:10608 celiac disease	6	0.432663446136549	2.230	0.080	DO	DOID:10608	celiac disease	0.126217611701456	0.432663446136549	0	6	6	75
DOID:9741 biliary tract disease	6	0.432663446136549	2.230	0.080	DO	DOID:9741	biliary tract disease	0.126217611701456	0.432663446136549	0	6	6	75
DOID:10341 chronic meningitis	1	0.432663446136549	0.372	0.333	DO	DOID:10341	chronic meningitis	0.130765040850264	0.432663446136549	0	1	1	3
DOID:10361 eosinophilic meningitis	1	0.432663446136549	0.372	0.333	DO	DOID:10361	eosinophilic meningitis	0.130765040850264	0.432663446136549	0	1	1	3
DOID:12098 trigeminal neuralgia	1	0.432663446136549	0.372	0.333	DO	DOID:12098	trigeminal neuralgia	0.130765040850264	0.432663446136549	1	0	1	3
DOID:1210 optic neuritis	1	0.432663446136549	0.372	0.333	DO	DOID:1210	optic neuritis	0.130765040850264	0.432663446136549	0	1	1	3
DOID:12978 Plasmodium vivax malaria	1	0.432663446136549	0.372	0.333	DO	DOID:12978	Plasmodium vivax malaria	0.130765040850264	0.432663446136549	0	1	1	3
DOID:13270 erythropoietic protoporphyria	1	0.432663446136549	0.372	0.333	DO	DOID:13270	erythropoietic protoporphyria	0.130765040850264	0.432663446136549	0	1	1	3
DOID:13501 Mobius syndrome	1	0.432663446136549	0.372	0.333	DO	DOID:13501	Mobius syndrome	0.130765040850264	0.432663446136549	1	0	1	3
DOID:13767 clonorchiasis	1	0.432663446136549	0.372	0.333	DO	DOID:13767	clonorchiasis	0.130765040850264	0.432663446136549	0	1	1	3
DOID:1412 bacteriuria	1	0.432663446136549	0.372	0.333	DO	DOID:1412	bacteriuria	0.130765040850264	0.432663446136549	0	1	1	3
DOID:14679 VACTERL association	1	0.432663446136549	0.372	0.333	DO	DOID:14679	VACTERL association	0.130765040850264	0.432663446136549	0	1	1	3
DOID:1756 facial nerve disease	1	0.432663446136549	0.372	0.333	DO	DOID:1756	facial nerve disease	0.130765040850264	0.432663446136549	1	0	1	3
DOID:2347 generalized atherosclerosis	1	0.432663446136549	0.372	0.333	DO	DOID:2347	generalized atherosclerosis	0.130765040850264	0.432663446136549	0	1	1	3
DOID:2373 hereditary elliptocytosis	1	0.432663446136549	0.372	0.333	DO	DOID:2373	hereditary elliptocytosis	0.130765040850264	0.432663446136549	0	1	1	3
DOID:561 trigeminal nerve disease	1	0.432663446136549	0.372	0.333	DO	DOID:561	trigeminal nerve disease	0.130765040850264	0.432663446136549	1	0	1	3
DOID:626 complement deficiency	1	0.432663446136549	0.372	0.333	DO	DOID:626	complement deficiency	0.130765040850264	0.432663446136549	1	0	1	3
DOID:7475 diverticulitis	1	0.432663446136549	0.372	0.333	DO	DOID:7475	diverticulitis	0.130765040850264	0.432663446136549	0	1	1	3
DOID:8568 infectious mononucleosis	1	0.432663446136549	0.372	0.333	DO	DOID:8568	infectious mononucleosis	0.130765040850264	0.432663446136549	1	0	1	3
DOID:900 hepatopulmonary syndrome	1	0.432663446136549	0.372	0.333	DO	DOID:900	hepatopulmonary syndrome	0.130765040850264	0.432663446136549	0	1	1	3
DOID:903 gastrointestinal lymphoma	1	0.432663446136549	0.372	0.333	DO	DOID:903	gastrointestinal lymphoma	0.130765040850264	0.432663446136549	0	1	1	3
DOID:9182 pemphigus	1	0.432663446136549	0.372	0.333	DO	DOID:9182	pemphigus	0.130765040850264	0.432663446136549	0	1	1	3
DOID:9460 uterine corpus cancer	1	0.432663446136549	0.372	0.333	DO	DOID:9460	uterine corpus cancer	0.130765040850264	0.432663446136549	0	1	1	3
DOID:9649 congenital nystagmus	1	0.432663446136549	0.372	0.333	DO	DOID:9649	congenital nystagmus	0.130765040850264	0.432663446136549	0	1	1	3
DOID:9650 pathologic nystagmus	1	0.432663446136549	0.372	0.333	DO	DOID:9650	pathologic nystagmus	0.130765040850264	0.432663446136549	0	1	1	3
DOID:9955 hypoplastic left heart syndrome	1	0.432663446136549	0.372	0.333	DO	DOID:9955	hypoplastic left heart syndrome	0.130765040850264	0.432663446136549	0	1	1	3
DOID:11247 disseminated intravascular coagulation	2	0.432663446136549	0.743	0.143	DO	DOID:11247	disseminated intravascular coagulation	0.131712997165196	0.432663446136549	0	2	2	14
DOID:14268 sclerosing cholangitis	2	0.432663446136549	0.743	0.143	DO	DOID:14268	sclerosing cholangitis	0.131712997165196	0.432663446136549	0	2	2	14
DOID:1935 Bardet-Biedl syndrome	2	0.432663446136549	0.743	0.143	DO	DOID:1935	Bardet-Biedl syndrome	0.131712997165196	0.432663446136549	0	2	2	14
DOID:2048 autoimmune hepatitis	2	0.432663446136549	0.743	0.143	DO	DOID:2048	autoimmune hepatitis	0.131712997165196	0.432663446136549	0	2	2	14
DOID:2921 glomerulonephritis	6	0.432663446136549	2.230	0.079	DO	DOID:2921	glomerulonephritis	0.132133727522758	0.432663446136549	2	4	6	76
DOID:8857 lupus erythematosus	6	0.432663446136549	2.230	0.079	DO	DOID:8857	lupus erythematosus	0.132133727522758	0.432663446136549	1	5	6	76
DOID:10595 Charcot-Marie-Tooth disease	3	0.433640915412316	1.115	0.107	DO	DOID:10595	Charcot-Marie-Tooth disease	0.13342797397302	0.433640915412316	1	2	3	28
DOID:2797 idiopathic interstitial pneumonia	3	0.433640915412316	1.115	0.107	DO	DOID:2797	idiopathic interstitial pneumonia	0.13342797397302	0.433640915412316	1	2	3	28
DOID:12365 malaria	7	0.441913728671363	2.602	0.074	DO	DOID:12365	malaria	0.136480818613773	0.441913728671363	1	6	7	94
DOID:1555 urticaria	4	0.449377937634253	1.487	0.091	DO	DOID:1555	urticaria	0.139302001333236	0.449377937634253	1	3	4	44
DOID:1037 lymphoblastic leukemia	22	0.45855485679168	8.178	0.058	DO	DOID:1037	lymphoblastic leukemia	0.142885550211472	0.45855485679168	5	17	22	379
DOID:1176 bronchial disease	9	0.45855485679168	3.346	0.069	DO	DOID:1176	bronchial disease	0.143199679732878	0.45855485679168	3	6	9	131
DOID:10316 pneumoconiosis	3	0.458666783524455	1.115	0.103	DO	DOID:10316	pneumoconiosis	0.144091123546352	0.458666783524455	1	2	3	29
DOID:1123 spondyloarthropathy	5	0.458666783524455	1.859	0.082	DO	DOID:1123	spondyloarthropathy	0.144287828571413	0.458666783524455	1	4	5	61
DOID:0050739 autosomal genetic disease	30	0.46532792845176	11.152	0.056	DO	DOID:0050739	autosomal genetic disease	0.146917543426216	0.46532792845176	5	25	30	540
DOID:3262 phagocyte bactericidal dysfunction	2	0.465798967989256	0.743	0.133	DO	DOID:3262	phagocyte bactericidal dysfunction	0.147601050706125	0.465798967989256	0	2	2	15
DOID:381 arthropathy	6	0.473714230950609	2.230	0.076	DO	DOID:381	arthropathy	0.150653090669711	0.473714230950609	1	5	6	79
DOID:0050177 monogenic disease	31	0.479790313261957	11.524	0.055	DO	DOID:0050177	monogenic disease	0.153573435609887	0.479790313261957	6	25	31	563
DOID:326 ischemia	12	0.479790313261957	4.461	0.063	DO	DOID:326	ischemia	0.153687138232016	0.479790313261957	2	10	12	189
DOID:169 neuroendocrine tumor	3	0.482019522021164	1.115	0.100	DO	DOID:169	neuroendocrine tumor	0.155024787035316	0.482019522021164	2	1	3	30
DOID:0060038 specific developmental disorder	11	0.482019522021164	4.089	0.064	DO	DOID:0060038	specific developmental disorder	0.157044758715956	0.482019522021164	3	8	11	171
DOID:9970 obesity	17	0.482019522021164	6.320	0.059	DO	DOID:9970	obesity	0.157660526611986	0.482019522021164	5	12	17	286
DOID:10952 nephritis	9	0.482019522021164	3.346	0.067	DO	DOID:10952	nephritis	0.157662011491773	0.482019522021164	3	6	9	134
DOID:2789 parasitic protozoa infectious disease	8	0.482019522021164	2.974	0.069	DO	DOID:2789	parasitic protozoa infectious disease	0.159024320017815	0.482019522021164	1	7	8	116
DOID:61 mitral valve disease	2	0.482019522021164	0.743	0.125	DO	DOID:61	mitral valve disease	0.163850985933026	0.482019522021164	1	1	2	16
DOID:9428 intracranial hypertension	2	0.482019522021164	0.743	0.125	DO	DOID:9428	intracranial hypertension	0.163850985933026	0.482019522021164	0	2	2	16
DOID:9477 pulmonary embolism	2	0.482019522021164	0.743	0.125	DO	DOID:9477	pulmonary embolism	0.163850985933026	0.482019522021164	0	2	2	16
DOID:552 pneumonia	7	0.482019522021164	2.602	0.071	DO	DOID:552	pneumonia	0.164999485690767	0.482019522021164	2	5	7	99
DOID:4948 gallbladder carcinoma	4	0.482019522021164	1.487	0.085	DO	DOID:4948	gallbladder carcinoma	0.165254502415842	0.482019522021164	0	4	4	47
DOID:688 embryonal cancer	19	0.482019522021164	7.063	0.058	DO	DOID:688	embryonal cancer	0.170210441053099	0.482019522021164	3	16	19	329
DOID:10128 venous insufficiency	1	0.482019522021164	0.372	0.250	DO	DOID:10128	venous insufficiency	0.170450072080963	0.482019522021164	0	1	1	4
DOID:10303 sialadenitis	1	0.482019522021164	0.372	0.250	DO	DOID:10303	sialadenitis	0.170450072080963	0.482019522021164	1	0	1	4
DOID:10485 esophageal atresia	1	0.482019522021164	0.372	0.250	DO	DOID:10485	esophageal atresia	0.170450072080963	0.482019522021164	0	1	1	4
DOID:10824 malignant hypertension	1	0.482019522021164	0.372	0.250	DO	DOID:10824	malignant hypertension	0.170450072080963	0.482019522021164	0	1	1	4
DOID:11104 spotted fever	1	0.482019522021164	0.372	0.250	DO	DOID:11104	spotted fever	0.170450072080963	0.482019522021164	0	1	1	4
DOID:12679 nephrocalcinosis	1	0.482019522021164	0.372	0.250	DO	DOID:12679	nephrocalcinosis	0.170450072080963	0.482019522021164	0	1	1	4
DOID:13382 megaloblastic anemia	1	0.482019522021164	0.372	0.250	DO	DOID:13382	megaloblastic anemia	0.170450072080963	0.482019522021164	0	1	1	4
DOID:14095 boutonneuse fever	1	0.482019522021164	0.372	0.250	DO	DOID:14095	boutonneuse fever	0.170450072080963	0.482019522021164	0	1	1	4
DOID:14452 hypokalemic periodic paralysis	1	0.482019522021164	0.372	0.250	DO	DOID:14452	hypokalemic periodic paralysis	0.170450072080963	0.482019522021164	0	1	1	4
DOID:2361 macrocytic anemia	1	0.482019522021164	0.372	0.250	DO	DOID:2361	macrocytic anemia	0.170450072080963	0.482019522021164	0	1	1	4
DOID:3166 leukemoid reaction	1	0.482019522021164	0.372	0.250	DO	DOID:3166	leukemoid reaction	0.170450072080963	0.482019522021164	0	1	1	4
DOID:3223 complex regional pain syndrome	1	0.482019522021164	0.372	0.250	DO	DOID:3223	complex regional pain syndrome	0.170450072080963	0.482019522021164	1	0	1	4
DOID:4552 large cell carcinoma	1	0.482019522021164	0.372	0.250	DO	DOID:4552	large cell carcinoma	0.170450072080963	0.482019522021164	1	0	1	4
DOID:4943 adenocarcinoma in situ	1	0.482019522021164	0.372	0.250	DO	DOID:4943	adenocarcinoma in situ	0.170450072080963	0.482019522021164	0	1	1	4
DOID:5160 arteriosclerosis obliterans	1	0.482019522021164	0.372	0.250	DO	DOID:5160	arteriosclerosis obliterans	0.170450072080963	0.482019522021164	0	1	1	4
DOID:8805 intermediate coronary syndrome	1	0.482019522021164	0.372	0.250	DO	DOID:8805	intermediate coronary syndrome	0.170450072080963	0.482019522021164	0	1	1	4
DOID:9042 polyp of corpus uteri	1	0.482019522021164	0.372	0.250	DO	DOID:9042	polyp of corpus uteri	0.170450072080963	0.482019522021164	0	1	1	4
DOID:9164 achalasia	1	0.482019522021164	0.372	0.250	DO	DOID:9164	achalasia	0.170450072080963	0.482019522021164	0	1	1	4
DOID:3121 gallbladder cancer	4	0.488061298660086	1.487	0.083	DO	DOID:3121	gallbladder cancer	0.174267581955553	0.488061298660086	0	4	4	48
DOID:4079 heart valve disease	4	0.488061298660086	1.487	0.083	DO	DOID:4079	heart valve disease	0.174267581955553	0.488061298660086	2	2	4	48
DOID:987 alopecia	4	0.488061298660086	1.487	0.083	DO	DOID:987	alopecia	0.174267581955553	0.488061298660086	0	4	4	48
DOID:543 dystonia	3	0.495332702196428	1.115	0.094	DO	DOID:543	dystonia	0.177620444865191	0.495332702196428	0	3	3	32
DOID:440 neuromuscular disease	9	0.495332702196428	3.346	0.065	DO	DOID:440	neuromuscular disease	0.178001304003998	0.495332702196428	2	7	9	138
DOID:1827 idiopathic generalized epilepsy	2	0.497233626107674	0.743	0.118	DO	DOID:1827	idiopathic generalized epilepsy	0.180397044603932	0.497233626107674	0	2	2	17
DOID:1852 intrahepatic cholestasis	2	0.497233626107674	0.743	0.118	DO	DOID:1852	intrahepatic cholestasis	0.180397044603932	0.497233626107674	0	2	2	17
DOID:6039 uveal melanoma	2	0.497233626107674	0.743	0.118	DO	DOID:6039	uveal melanoma	0.180397044603932	0.497233626107674	0	2	2	17
DOID:16 integumentary system disease	19	0.512920484158052	7.063	0.057	DO	DOID:16	integumentary system disease	0.186986337000063	0.512920484158052	3	16	19	334
DOID:15 reproductive system disease	20	0.512920484158052	7.435	0.056	DO	DOID:15	reproductive system disease	0.187266032103629	0.512920484158052	5	15	20	354
DOID:1115 sarcoma	11	0.514037322916515	4.089	0.062	DO	DOID:1115	sarcoma	0.1888571722794	0.514037322916515	2	9	11	178
DOID:654 overnutrition	17	0.514037322916515	6.320	0.058	DO	DOID:654	overnutrition	0.189299191336192	0.514037322916515	5	12	17	295
DOID:219 colon cancer	15	0.514037322916515	5.576	0.059	DO	DOID:219	colon cancer	0.190743894540157	0.514037322916515	3	12	15	256
DOID:2952 inner ear disease	4	0.514037322916515	1.487	0.080	DO	DOID:2952	inner ear disease	0.19277942644317	0.514037322916515	1	3	4	50
DOID:9588 encephalitis	4	0.514037322916515	1.487	0.080	DO	DOID:9588	encephalitis	0.19277942644317	0.514037322916515	0	4	4	50
DOID:10113 trypanosomiasis	2	0.514037322916515	0.743	0.111	DO	DOID:10113	trypanosomiasis	0.197178676307336	0.514037322916515	0	2	2	18
DOID:12132 Wegener's granulomatosis	2	0.514037322916515	0.743	0.111	DO	DOID:12132	Wegener's granulomatosis	0.197178676307336	0.514037322916515	1	1	2	18
DOID:1752 ocular melanoma	2	0.514037322916515	0.743	0.111	DO	DOID:1752	ocular melanoma	0.197178676307336	0.514037322916515	0	2	2	18
DOID:3407 carotid artery disease	2	0.514037322916515	0.743	0.111	DO	DOID:3407	carotid artery disease	0.197178676307336	0.514037322916515	0	2	2	18
DOID:9007 sudden infant death syndrome	2	0.514037322916515	0.743	0.111	DO	DOID:9007	sudden infant death syndrome	0.197178676307336	0.514037322916515	0	2	2	18
DOID:161 keratosis	3	0.514037322916515	1.115	0.088	DO	DOID:161	keratosis	0.201050550483312	0.514037322916515	0	3	3	34
DOID:4535 hypotrichosis	4	0.514037322916515	1.487	0.078	DO	DOID:4535	hypotrichosis	0.202258632310774	0.514037322916515	0	4	4	51
DOID:7166 thyroiditis	4	0.514037322916515	1.487	0.078	DO	DOID:7166	thyroiditis	0.202258632310774	0.514037322916515	0	4	4	51
DOID:1029 familial periodic paralysis	1	0.514037322916515	0.372	0.200	DO	DOID:1029	familial periodic paralysis	0.208329707221044	0.514037322916515	0	1	1	5
DOID:10632 Wolfram syndrome	1	0.514037322916515	0.372	0.200	DO	DOID:10632	Wolfram syndrome	0.208329707221044	0.514037322916515	1	0	1	5
DOID:1085 Edwards syndrome	1	0.514037322916515	0.372	0.200	DO	DOID:1085	Edwards syndrome	0.208329707221044	0.514037322916515	0	1	1	5
DOID:10964 cholesteatoma of middle ear	1	0.514037322916515	0.372	0.200	DO	DOID:10964	cholesteatoma of middle ear	0.208329707221044	0.514037322916515	0	1	1	5
DOID:11193 syndactyly	1	0.514037322916515	0.372	0.200	DO	DOID:11193	syndactyly	0.208329707221044	0.514037322916515	0	1	1	5
DOID:11433 middle ear cholesteatoma	1	0.514037322916515	0.372	0.200	DO	DOID:11433	middle ear cholesteatoma	0.208329707221044	0.514037322916515	0	1	1	5
DOID:11512 hepatic vein thrombosis	1	0.514037322916515	0.372	0.200	DO	DOID:11512	hepatic vein thrombosis	0.208329707221044	0.514037322916515	0	1	1	5
DOID:12297 Vogt-Koyanagi-Harada disease	1	0.514037322916515	0.372	0.200	DO	DOID:12297	Vogt-Koyanagi-Harada disease	0.208329707221044	0.514037322916515	0	1	1	5
DOID:12549 hepatitis A	1	0.514037322916515	0.372	0.200	DO	DOID:12549	hepatitis A	0.208329707221044	0.514037322916515	1	0	1	5
DOID:14512 candidal paronychia	1	0.514037322916515	0.372	0.200	DO	DOID:14512	candidal paronychia	0.208329707221044	0.514037322916515	0	1	1	5
DOID:14735 hereditary angioedema	1	0.514037322916515	0.372	0.200	DO	DOID:14735	hereditary angioedema	0.208329707221044	0.514037322916515	0	1	1	5
DOID:1754 mitral valve stenosis	1	0.514037322916515	0.372	0.200	DO	DOID:1754	mitral valve stenosis	0.208329707221044	0.514037322916515	1	0	1	5
DOID:2815 cranial nerve malignant neoplasm	1	0.514037322916515	0.372	0.200	DO	DOID:2815	cranial nerve malignant neoplasm	0.208329707221044	0.514037322916515	0	1	1	5
DOID:338 cranial nerve neoplasm	1	0.514037322916515	0.372	0.200	DO	DOID:338	cranial nerve neoplasm	0.208329707221044	0.514037322916515	0	1	1	5
DOID:366 olfactory nerve neoplasm	1	0.514037322916515	0.372	0.200	DO	DOID:366	olfactory nerve neoplasm	0.208329707221044	0.514037322916515	0	1	1	5
DOID:369 olfactory neuroblastoma	1	0.514037322916515	0.372	0.200	DO	DOID:369	olfactory neuroblastoma	0.208329707221044	0.514037322916515	0	1	1	5
DOID:3756 protein C deficiency	1	0.514037322916515	0.372	0.200	DO	DOID:3756	protein C deficiency	0.208329707221044	0.514037322916515	0	1	1	5
DOID:4006 bladder transitional cell carcinoma	1	0.514037322916515	0.372	0.200	DO	DOID:4006	bladder transitional cell carcinoma	0.208329707221044	0.514037322916515	0	1	1	5
DOID:4235 spindle cell sarcoma	1	0.514037322916515	0.372	0.200	DO	DOID:4235	spindle cell sarcoma	0.208329707221044	0.514037322916515	0	1	1	5
DOID:490 hemangioma of lung	1	0.514037322916515	0.372	0.200	DO	DOID:490	hemangioma of lung	0.208329707221044	0.514037322916515	1	0	1	5
DOID:5766 pulmonary sclerosing hemangioma	1	0.514037322916515	0.372	0.200	DO	DOID:5766	pulmonary sclerosing hemangioma	0.208329707221044	0.514037322916515	1	0	1	5
DOID:9146 visceral leishmaniasis	1	0.514037322916515	0.372	0.200	DO	DOID:9146	visceral leishmaniasis	0.208329707221044	0.514037322916515	1	0	1	5
DOID:5672 large intestine cancer	15	0.517892586363604	5.576	0.057	DO	DOID:5672	large intestine cancer	0.211081364132123	0.517892586363604	3	12	15	261
DOID:9256 colorectal cancer	15	0.517892586363604	5.576	0.057	DO	DOID:9256	colorectal cancer	0.211081364132123	0.517892586363604	3	12	15	261
DOID:1686 glaucoma	6	0.519543500849341	2.230	0.068	DO	DOID:1686	glaucoma	0.212399042059652	0.519543500849341	1	5	6	88
DOID:2473 opportunistic mycosis	3	0.519543500849341	1.115	0.086	DO	DOID:2473	opportunistic mycosis	0.213028420294989	0.519543500849341	1	2	3	35
DOID:3246 embryonal rhabdomyosarcoma	2	0.519543500849341	0.743	0.105	DO	DOID:3246	embryonal rhabdomyosarcoma	0.214140202990716	0.519543500849341	0	2	2	19
DOID:4254 osteosclerosis	2	0.519543500849341	0.743	0.105	DO	DOID:4254	osteosclerosis	0.214140202990716	0.519543500849341	0	2	2	19
DOID:5614 eye disease	28	0.521377889330304	10.409	0.053	DO	DOID:5614	eye disease	0.215494879631354	0.521377889330304	7	21	28	525
DOID:1485 cystic fibrosis	8	0.537345627669511	2.974	0.063	DO	DOID:1485	cystic fibrosis	0.222711563247639	0.537345627669511	4	4	8	127
DOID:5223 infertility	10	0.540474924640467	3.717	0.060	DO	DOID:5223	infertility	0.225809885338597	0.540474924640467	3	7	10	166
DOID:6432 pulmonary hypertension	5	0.540474924640467	1.859	0.069	DO	DOID:6432	pulmonary hypertension	0.230800157607367	0.540474924640467	1	4	5	72
DOID:11123 Henoch-Schoenlein purpura	2	0.540474924640467	0.743	0.100	DO	DOID:11123	Henoch-Schoenlein purpura	0.23123050308313	0.540474924640467	1	1	2	20
DOID:13133 HELLP syndrome	2	0.540474924640467	0.743	0.100	DO	DOID:13133	HELLP syndrome	0.23123050308313	0.540474924640467	0	2	2	20
DOID:1557 hypersensitivity reaction type III disease	2	0.540474924640467	0.743	0.100	DO	DOID:1557	hypersensitivity reaction type III disease	0.23123050308313	0.540474924640467	1	1	2	20
DOID:1800 neuroendocrine carcinoma	2	0.540474924640467	0.743	0.100	DO	DOID:1800	neuroendocrine carcinoma	0.23123050308313	0.540474924640467	0	2	2	20
DOID:9809 hypersensitivity vasculitis	2	0.540474924640467	0.743	0.100	DO	DOID:9809	hypersensitivity vasculitis	0.23123050308313	0.540474924640467	1	1	2	20
DOID:4029 gastritis	4	0.540474924640467	1.487	0.074	DO	DOID:4029	gastritis	0.231471369494067	0.540474924640467	1	3	4	54
DOID:1826 epilepsy syndrome	10	0.540474924640467	3.717	0.060	DO	DOID:1826	epilepsy syndrome	0.236766078788974	0.540474924640467	2	8	10	168
DOID:3111 cystadenocarcinoma	3	0.540474924640467	1.115	0.081	DO	DOID:3111	cystadenocarcinoma	0.237413107939355	0.540474924640467	0	3	3	37
DOID:3114 serous cystadenocarcinoma	3	0.540474924640467	1.115	0.081	DO	DOID:3114	serous cystadenocarcinoma	0.237413107939355	0.540474924640467	0	3	3	37
DOID:13241 Behcet's disease	5	0.540474924640467	1.859	0.068	DO	DOID:13241	Behcet's disease	0.239330527796556	0.540474924640467	0	5	5	73
DOID:50 thyroid gland disease	9	0.540474924640467	3.346	0.060	DO	DOID:50	thyroid gland disease	0.239459188925494	0.540474924640467	1	8	9	149
DOID:1492 eye and adnexa disease	28	0.540474924640467	10.409	0.053	DO	DOID:1492	eye and adnexa disease	0.240146553995185	0.540474924640467	7	21	28	533
DOID:2234 focal epilepsy	4	0.540474924640467	1.487	0.073	DO	DOID:2234	focal epilepsy	0.241434619659732	0.540474924640467	1	3	4	55
DOID:3342 bone inflammation disease	32	0.540474924640467	11.896	0.052	DO	DOID:3342	bone inflammation disease	0.243502093867174	0.540474924640467	7	25	32	617
DOID:374 nutrition disease	17	0.540474924640467	6.320	0.055	DO	DOID:374	nutrition disease	0.244142450437895	0.540474924640467	5	12	17	309
DOID:1039 prolymphocytic leukemia	1	0.540474924640467	0.372	0.167	DO	DOID:1039	prolymphocytic leukemia	0.244485786806365	0.540474924640467	0	1	1	6
DOID:10459 common cold	1	0.540474924640467	0.372	0.167	DO	DOID:10459	common cold	0.244485786806365	0.540474924640467	0	1	1	6
DOID:10772 thrombotic thrombocytopenic purpura	1	0.540474924640467	0.372	0.167	DO	DOID:10772	thrombotic thrombocytopenic purpura	0.244485786806365	0.540474924640467	0	1	1	6
DOID:11338 tetanus	1	0.540474924640467	0.372	0.167	DO	DOID:11338	tetanus	0.244485786806365	0.540474924640467	0	1	1	6
DOID:12309 urticaria pigmentosa	1	0.540474924640467	0.372	0.167	DO	DOID:12309	urticaria pigmentosa	0.244485786806365	0.540474924640467	1	0	1	6
DOID:1270 hereditary hemorrhagic telangiectasia	1	0.540474924640467	0.372	0.167	DO	DOID:1270	hereditary hemorrhagic telangiectasia	0.244485786806365	0.540474924640467	0	1	1	6
DOID:14717 centronuclear myopathy	1	0.540474924640467	0.372	0.167	DO	DOID:14717	centronuclear myopathy	0.244485786806365	0.540474924640467	0	1	1	6
DOID:1907 malignant fibroxanthoma	1	0.540474924640467	0.372	0.167	DO	DOID:1907	malignant fibroxanthoma	0.244485786806365	0.540474924640467	0	1	1	6
DOID:1949 cholecystitis	1	0.540474924640467	0.372	0.167	DO	DOID:1949	cholecystitis	0.244485786806365	0.540474924640467	0	1	1	6
DOID:2058 chronic mucocutaneous candidiasis	1	0.540474924640467	0.372	0.167	DO	DOID:2058	chronic mucocutaneous candidiasis	0.244485786806365	0.540474924640467	0	1	1	6
DOID:2571 Langerhans-cell histiocytosis	1	0.540474924640467	0.372	0.167	DO	DOID:2571	Langerhans-cell histiocytosis	0.244485786806365	0.540474924640467	0	1	1	6
DOID:4682 extrahepatic bile duct carcinoma	1	0.540474924640467	0.372	0.167	DO	DOID:4682	extrahepatic bile duct carcinoma	0.244485786806365	0.540474924640467	0	1	1	6
DOID:4977 lymphedema	1	0.540474924640467	0.372	0.167	DO	DOID:4977	lymphedema	0.244485786806365	0.540474924640467	1	0	1	6
DOID:8574 lichen disease	1	0.540474924640467	0.372	0.167	DO	DOID:8574	lichen disease	0.244485786806365	0.540474924640467	0	1	1	6
DOID:9201 lichen planus	1	0.540474924640467	0.372	0.167	DO	DOID:9201	lichen planus	0.244485786806365	0.540474924640467	0	1	1	6
DOID:988 mitral valve prolapse	1	0.540474924640467	0.372	0.167	DO	DOID:988	mitral valve prolapse	0.244485786806365	0.540474924640467	0	1	1	6
DOID:10155 intestinal cancer	15	0.541421598432489	5.576	0.056	DO	DOID:10155	intestinal cancer	0.245535627302908	0.541421598432489	3	12	15	269
DOID:4138 bile duct disease	5	0.544904729454298	1.859	0.068	DO	DOID:4138	bile duct disease	0.247946176630666	0.544904729454298	0	5	5	74
DOID:2316 brain ischemia	2	0.544904729454298	0.743	0.095	DO	DOID:2316	brain ischemia	0.248402714132314	0.544904729454298	1	1	2	21
DOID:0050136 systemic mycosis	3	0.544904729454298	1.115	0.079	DO	DOID:0050136	systemic mycosis	0.249782686951341	0.544904729454298	1	2	3	38
DOID:75 lymphatic system disease	6	0.544904729454298	2.230	0.065	DO	DOID:75	lymphatic system disease	0.249985632203186	0.544904729454298	2	4	6	93
DOID:3082 interstitial lung disease	9	0.544904729454298	3.346	0.060	DO	DOID:3082	interstitial lung disease	0.251383941431371	0.544904729454298	2	7	9	151
DOID:4074 pancreas adenocarcinoma	9	0.544904729454298	3.346	0.060	DO	DOID:4074	pancreas adenocarcinoma	0.251383941431371	0.544904729454298	1	8	9	151
DOID:421 hair disease	4	0.544904729454298	1.487	0.071	DO	DOID:421	hair disease	0.251494490517368	0.544904729454298	0	4	4	56
DOID:750 peptic ulcer disease	4	0.565387835212797	1.487	0.070	DO	DOID:750	peptic ulcer disease	0.261641382848331	0.565387835212797	0	4	4	57
DOID:1790 malignant mesothelioma	3	0.565387835212797	1.115	0.077	DO	DOID:1790	malignant mesothelioma	0.262246481545316	0.565387835212797	0	3	3	39
DOID:171 neuroectodermal tumor	9	0.566695832603308	3.346	0.059	DO	DOID:171	neuroectodermal tumor	0.263503802760436	0.566695832603308	2	7	9	153
DOID:574 peripheral nervous system disease	5	0.568426911561207	1.859	0.066	DO	DOID:574	peripheral nervous system disease	0.26540919712581	0.568426911561207	1	4	5	76
DOID:4468 clear cell adenocarcinoma	2	0.568426911561207	0.743	0.091	DO	DOID:4468	clear cell adenocarcinoma	0.265613952933882	0.568426911561207	1	1	2	22
DOID:10283 prostate cancer	20	0.579966377236186	7.435	0.053	DO	DOID:10283	prostate cancer	0.275578241653885	0.579966377236186	3	17	20	378
DOID:10456 tonsillitis	1	0.579966377236186	0.372	0.143	DO	DOID:10456	tonsillitis	0.278996454720967	0.579966377236186	0	1	1	7
DOID:10854 salivary gland disease	1	0.579966377236186	0.372	0.143	DO	DOID:10854	salivary gland disease	0.278996454720967	0.579966377236186	1	0	1	7
DOID:12700 hyperprolactinemia	1	0.579966377236186	0.372	0.143	DO	DOID:12700	hyperprolactinemia	0.278996454720967	0.579966377236186	1	0	1	7
DOID:1407 anterior uveitis	1	0.579966377236186	0.372	0.143	DO	DOID:1407	anterior uveitis	0.278996454720967	0.579966377236186	0	1	1	7
DOID:1440 Machado-Joseph disease	1	0.579966377236186	0.372	0.143	DO	DOID:1440	Machado-Joseph disease	0.278996454720967	0.579966377236186	0	1	1	7
DOID:14681 Silver-Russell syndrome	1	0.579966377236186	0.372	0.143	DO	DOID:14681	Silver-Russell syndrome	0.278996454720967	0.579966377236186	0	1	1	7
DOID:1727 retinal vein occlusion	1	0.579966377236186	0.372	0.143	DO	DOID:1727	retinal vein occlusion	0.278996454720967	0.579966377236186	0	1	1	7
DOID:2988 antiphospholipid syndrome	1	0.579966377236186	0.372	0.143	DO	DOID:2988	antiphospholipid syndrome	0.278996454720967	0.579966377236186	0	1	1	7
DOID:495 sclerosing hemangioma	1	0.579966377236186	0.372	0.143	DO	DOID:495	sclerosing hemangioma	0.278996454720967	0.579966377236186	1	0	1	7
DOID:869 cholesteatoma	1	0.579966377236186	0.372	0.143	DO	DOID:869	cholesteatoma	0.278996454720967	0.579966377236186	0	1	1	7
DOID:9651 systolic heart failure	1	0.579966377236186	0.372	0.143	DO	DOID:9651	systolic heart failure	0.278996454720967	0.579966377236186	0	1	1	7
DOID:10588 adrenoleukodystrophy	2	0.58374554609642	0.743	0.087	DO	DOID:10588	adrenoleukodystrophy	0.282825052184488	0.58374554609642	0	2	2	23
DOID:2452 thrombophilia	2	0.58374554609642	0.743	0.087	DO	DOID:2452	thrombophilia	0.282825052184488	0.58374554609642	0	2	2	23
DOID:4440 seminoma	2	0.58374554609642	0.743	0.087	DO	DOID:4440	seminoma	0.282825052184488	0.58374554609642	0	2	2	23
DOID:37 skin disease	16	0.586068317534982	5.948	0.054	DO	DOID:37	skin disease	0.284658283530212	0.586068317534982	3	13	16	298
DOID:1059 intellectual disability	7	0.586068317534982	2.602	0.060	DO	DOID:1059	intellectual disability	0.285296172944699	0.586068317534982	2	5	7	117
DOID:1040 chronic lymphocytic leukemia	10	0.589916129670264	3.717	0.056	DO	DOID:1040	chronic lymphocytic leukemia	0.28829452997394	0.589916129670264	1	9	10	177
DOID:0060037 developmental disorder of mental health	16	0.589916129670264	5.948	0.054	DO	DOID:0060037	developmental disorder of mental health	0.289201133604136	0.589916129670264	3	13	16	299
DOID:1936 atherosclerosis	16	0.589916129670264	5.948	0.054	DO	DOID:1936	atherosclerosis	0.289201133604136	0.589916129670264	4	12	16	299
DOID:2348 arteriosclerotic cardiovascular disease	16	0.595783744162856	5.948	0.053	DO	DOID:2348	arteriosclerotic cardiovascular disease	0.293767688899889	0.595783744162856	4	12	16	300
DOID:0050700 cardiomyopathy	8	0.595783744162856	2.974	0.058	DO	DOID:0050700	cardiomyopathy	0.294129747405313	0.595783744162856	1	7	8	138
DOID:1398 parasitic infectious disease	8	0.595783744162856	2.974	0.058	DO	DOID:1398	parasitic infectious disease	0.294129747405313	0.595783744162856	1	7	8	138
DOID:13809 familial combined hyperlipidemia	2	0.604861741663162	0.743	0.083	DO	DOID:13809	familial combined hyperlipidemia	0.300000312742234	0.604861741663162	1	1	2	24
DOID:687 hepatoblastoma	2	0.604861741663162	0.743	0.083	DO	DOID:687	hepatoblastoma	0.300000312742234	0.604861741663162	0	2	2	24
DOID:10247 pleurisy	1	0.612436715669897	0.372	0.125	DO	DOID:10247	pleurisy	0.31193632457152	0.612436715669897	0	1	1	8
DOID:10908 hydrocephalus	1	0.612436715669897	0.372	0.125	DO	DOID:10908	hydrocephalus	0.31193632457152	0.612436715669897	0	1	1	8
DOID:11695 portal vein thrombosis	1	0.612436715669897	0.372	0.125	DO	DOID:11695	portal vein thrombosis	0.31193632457152	0.612436715669897	0	1	1	8
DOID:12030 panuveitis	1	0.612436715669897	0.372	0.125	DO	DOID:12030	panuveitis	0.31193632457152	0.612436715669897	0	1	1	8
DOID:12155 lymphocytic choriomeningitis	1	0.612436715669897	0.372	0.125	DO	DOID:12155	lymphocytic choriomeningitis	0.31193632457152	0.612436715669897	0	1	1	8
DOID:14219 renal tubular acidosis	1	0.612436715669897	0.372	0.125	DO	DOID:14219	renal tubular acidosis	0.31193632457152	0.612436715669897	0	1	1	8
DOID:4236 carcinosarcoma	1	0.612436715669897	0.372	0.125	DO	DOID:4236	carcinosarcoma	0.31193632457152	0.612436715669897	0	1	1	8
DOID:4449 macular retinal edema	1	0.612436715669897	0.372	0.125	DO	DOID:4449	macular retinal edema	0.31193632457152	0.612436715669897	0	1	1	8
DOID:5394 prolactinoma	1	0.612436715669897	0.372	0.125	DO	DOID:5394	prolactinoma	0.31193632457152	0.612436715669897	1	0	1	8
DOID:6929 retinal edema	1	0.612436715669897	0.372	0.125	DO	DOID:6929	retinal edema	0.31193632457152	0.612436715669897	0	1	1	8
DOID:8506 bullous pemphigoid	1	0.612436715669897	0.372	0.125	DO	DOID:8506	bullous pemphigoid	0.31193632457152	0.612436715669897	0	1	1	8
DOID:3856 male reproductive organ cancer	20	0.612436715669897	7.435	0.052	DO	DOID:3856	male reproductive organ cancer	0.312195065163529	0.612436715669897	3	17	20	387
DOID:12177 common variable immunodeficiency	2	0.619283481425131	0.743	0.080	DO	DOID:12177	common variable immunodeficiency	0.317107270626416	0.619283481425131	0	2	2	25
DOID:1724 duodenal ulcer	2	0.619283481425131	0.743	0.080	DO	DOID:1724	duodenal ulcer	0.317107270626416	0.619283481425131	0	2	2	25
DOID:48 male reproductive system disease	6	0.626170669882009	2.230	0.059	DO	DOID:48	male reproductive system disease	0.321596510435797	0.626170669882009	1	5	6	102
DOID:0080014 chromosomal disease	7	0.626170669882009	2.602	0.057	DO	DOID:0080014	chromosomal disease	0.322071710800391	0.626170669882009	3	4	7	122
DOID:12894 Sjogren's syndrome	4	0.628185657038089	1.487	0.063	DO	DOID:12894	Sjogren's syndrome	0.323829345591392	0.628185657038089	2	2	4	63
DOID:120 female reproductive organ cancer	21	0.628321538280001	7.807	0.051	DO	DOID:120	female reproductive organ cancer	0.329156137931037	0.628321538280001	3	18	21	412
DOID:10534 stomach cancer	13	0.628321538280001	4.833	0.053	DO	DOID:10534	stomach cancer	0.332122658677026	0.628321538280001	2	11	13	246
DOID:10159 osteonecrosis	2	0.628321538280001	0.743	0.077	DO	DOID:10159	osteonecrosis	0.334116477934953	0.628321538280001	0	2	2	26
DOID:13129 severe pre-eclampsia	2	0.628321538280001	0.743	0.077	DO	DOID:13129	severe pre-eclampsia	0.334116477934953	0.628321538280001	0	2	2	26
DOID:184 bone cancer	2	0.628321538280001	0.743	0.077	DO	DOID:184	bone cancer	0.334116477934953	0.628321538280001	1	1	2	26
DOID:193 reproductive organ cancer	33	0.628321538280001	12.268	0.049	DO	DOID:193	reproductive organ cancer	0.335169232753002	0.628321538280001	5	28	33	667
DOID:3310 atopic dermatitis	7	0.628321538280001	2.602	0.056	DO	DOID:3310	atopic dermatitis	0.33701132737103	0.628321538280001	2	5	7	124
DOID:3388 periodontal disease	7	0.628321538280001	2.602	0.056	DO	DOID:3388	periodontal disease	0.33701132737103	0.628321538280001	1	6	7	124
DOID:4971 myelofibrosis	3	0.628321538280001	1.115	0.067	DO	DOID:4971	myelofibrosis	0.338084193903502	0.628321538280001	0	3	3	45
DOID:9415 allergic asthma	3	0.628321538280001	1.115	0.067	DO	DOID:9415	allergic asthma	0.338084193903502	0.628321538280001	1	2	3	45
DOID:0060039 autoimmune disease of skin and connective tissue	1	0.628321538280001	0.372	0.111	DO	DOID:0060039	autoimmune disease of skin and connective tissue	0.343376638600781	0.628321538280001	0	1	1	9
DOID:12120 pulmonary alveolar proteinosis	1	0.628321538280001	0.372	0.111	DO	DOID:12120	pulmonary alveolar proteinosis	0.343376638600781	0.628321538280001	1	0	1	9
DOID:12337 varicocele	1	0.628321538280001	0.372	0.111	DO	DOID:12337	varicocele	0.343376638600781	0.628321538280001	0	1	1	9
DOID:13042 persistent fetal circulation syndrome	1	0.628321538280001	0.372	0.111	DO	DOID:13042	persistent fetal circulation syndrome	0.343376638600781	0.628321538280001	1	0	1	9
DOID:13938 amenorrhea	1	0.628321538280001	0.372	0.111	DO	DOID:13938	amenorrhea	0.343376638600781	0.628321538280001	1	0	1	9
DOID:14175 von Hippel-Lindau disease	1	0.628321538280001	0.372	0.111	DO	DOID:14175	von Hippel-Lindau disease	0.343376638600781	0.628321538280001	0	1	1	9
DOID:1558 angioedema	1	0.628321538280001	0.372	0.111	DO	DOID:1558	angioedema	0.343376638600781	0.628321538280001	0	1	1	9
DOID:1729 retinal vascular occlusion	1	0.628321538280001	0.372	0.111	DO	DOID:1729	retinal vascular occlusion	0.343376638600781	0.628321538280001	0	1	1	9
DOID:2224 hemorrhagic thrombocythemia	1	0.628321538280001	0.372	0.111	DO	DOID:2224	hemorrhagic thrombocythemia	0.343376638600781	0.628321538280001	0	1	1	9
DOID:2438 dermis tumor	1	0.628321538280001	0.372	0.111	DO	DOID:2438	dermis tumor	0.343376638600781	0.628321538280001	1	0	1	9
DOID:3493 signet ring cell adenocarcinoma	1	0.628321538280001	0.372	0.111	DO	DOID:3493	signet ring cell adenocarcinoma	0.343376638600781	0.628321538280001	0	1	1	9
DOID:4233 clear cell sarcoma	1	0.628321538280001	0.372	0.111	DO	DOID:4233	clear cell sarcoma	0.343376638600781	0.628321538280001	0	1	1	9
DOID:4418 cutaneous fibrous histiocytoma	1	0.628321538280001	0.372	0.111	DO	DOID:4418	cutaneous fibrous histiocytoma	0.343376638600781	0.628321538280001	1	0	1	9
DOID:6196 reactive arthritis	1	0.628321538280001	0.372	0.111	DO	DOID:6196	reactive arthritis	0.343376638600781	0.628321538280001	0	1	1	9
DOID:718 autoimmune hemolytic anemia	1	0.628321538280001	0.372	0.111	DO	DOID:718	autoimmune hemolytic anemia	0.343376638600781	0.628321538280001	0	1	1	9
DOID:9742 pelvic varices	1	0.628321538280001	0.372	0.111	DO	DOID:9742	pelvic varices	0.343376638600781	0.628321538280001	0	1	1	9
DOID:999 eosinophilia	1	0.628321538280001	0.372	0.111	DO	DOID:999	eosinophilia	0.343376638600781	0.628321538280001	1	0	1	9
DOID:0060036 intrinsic cardiomyopathy	7	0.628364956664224	2.602	0.056	DO	DOID:0060036	intrinsic cardiomyopathy	0.344517912394973	0.628364956664224	1	6	7	125
DOID:76 stomach disease	4	0.628364956664224	1.487	0.062	DO	DOID:76	stomach disease	0.344843225356486	0.628364956664224	1	3	4	65
DOID:3095 germ cell and embryonal cancer	9	0.629096070356033	3.346	0.054	DO	DOID:3095	germ cell and embryonal cancer	0.345966725258944	0.629096070356033	2	7	9	166
DOID:299 adenocarcinoma	8	0.630354906394686	2.974	0.055	DO	DOID:299	adenocarcinoma	0.34915585298753	0.630354906394686	1	7	8	146
DOID:7693 abdominal aortic aneurysm	3	0.630354906394686	1.115	0.065	DO	DOID:7693	abdominal aortic aneurysm	0.350758703545431	0.630354906394686	1	2	3	46
DOID:1279 ocular motility disease	2	0.630354906394686	0.743	0.074	DO	DOID:1279	ocular motility disease	0.351001296901748	0.630354906394686	0	2	2	27
DOID:2583 agammaglobulinemia	2	0.630354906394686	0.743	0.074	DO	DOID:2583	agammaglobulinemia	0.351001296901748	0.630354906394686	0	2	2	27
DOID:3304 germinoma	2	0.630354906394686	0.743	0.074	DO	DOID:3304	germinoma	0.351001296901748	0.630354906394686	0	2	2	27
DOID:620 blood protein disease	2	0.630354906394686	0.743	0.074	DO	DOID:620	blood protein disease	0.351001296901748	0.630354906394686	0	2	2	27
DOID:850 lung disease	22	0.633706443864684	8.178	0.050	DO	DOID:850	lung disease	0.353595099561695	0.633706443864684	8	14	22	439
DOID:635 acquired immunodeficiency syndrome	4	0.635077707069915	1.487	0.061	DO	DOID:635	acquired immunodeficiency syndrome	0.355365740428362	0.635077707069915	1	3	4	66
DOID:12930 dilated cardiomyopathy	5	0.635077707069915	1.859	0.058	DO	DOID:12930	dilated cardiomyopathy	0.355818508668333	0.635077707069915	0	5	5	86
DOID:363 uterine cancer	5	0.645275199129672	1.859	0.057	DO	DOID:363	uterine cancer	0.365006709790613	0.645275199129672	0	5	5	87
DOID:480 movement disease	4	0.645275199129672	1.487	0.060	DO	DOID:480	movement disease	0.365888169538299	0.645275199129672	0	4	4	67
DOID:234 colon adenocarcinoma	2	0.645275199129672	0.743	0.071	DO	DOID:234	colon adenocarcinoma	0.367737706357804	0.645275199129672	0	2	2	28
DOID:3193 peripheral nerve sheath neoplasm	2	0.645275199129672	0.743	0.071	DO	DOID:3193	peripheral nerve sheath neoplasm	0.367737706357804	0.645275199129672	1	1	2	28
DOID:824 periodontitis	6	0.645275199129672	2.230	0.056	DO	DOID:824	periodontitis	0.370920668783998	0.645275199129672	1	5	6	108
DOID:0050598 extrapulmonary tuberculosis	1	0.645275199129672	0.372	0.100	DO	DOID:0050598	extrapulmonary tuberculosis	0.373385419473427	0.645275199129672	0	1	1	10
DOID:0060050 autoimmune disease of blood	1	0.645275199129672	0.372	0.100	DO	DOID:0060050	autoimmune disease of blood	0.373385419473427	0.645275199129672	0	1	1	10
DOID:106 pleural tuberculosis	1	0.645275199129672	0.372	0.100	DO	DOID:106	pleural tuberculosis	0.373385419473427	0.645275199129672	0	1	1	10
DOID:11983 Prader-Willi syndrome	1	0.645275199129672	0.372	0.100	DO	DOID:11983	Prader-Willi syndrome	0.373385419473427	0.645275199129672	1	0	1	10
DOID:182 calcinosis	1	0.645275199129672	0.372	0.100	DO	DOID:182	calcinosis	0.373385419473427	0.645275199129672	0	1	1	10
DOID:2738 pseudoxanthoma elasticum	1	0.645275199129672	0.372	0.100	DO	DOID:2738	pseudoxanthoma elasticum	0.373385419473427	0.645275199129672	0	1	1	10
DOID:3179 inverted papilloma	1	0.645275199129672	0.372	0.100	DO	DOID:3179	inverted papilloma	0.373385419473427	0.645275199129672	0	1	1	10
DOID:3663 cutaneous mastocytosis	1	0.645275199129672	0.372	0.100	DO	DOID:3663	cutaneous mastocytosis	0.373385419473427	0.645275199129672	1	0	1	10
DOID:4621 holoprosencephaly	1	0.645275199129672	0.372	0.100	DO	DOID:4621	holoprosencephaly	0.373385419473427	0.645275199129672	0	1	1	10
DOID:6132 bronchitis	1	0.645275199129672	0.372	0.100	DO	DOID:6132	bronchitis	0.373385419473427	0.645275199129672	0	1	1	10
DOID:678 progressive supranuclear palsy	1	0.645275199129672	0.372	0.100	DO	DOID:678	progressive supranuclear palsy	0.373385419473427	0.645275199129672	0	1	1	10
DOID:8692 myeloid leukemia	7	0.646296790499096	2.602	0.054	DO	DOID:8692	myeloid leukemia	0.374718575432886	0.646296790499096	1	6	7	129
DOID:13378 Kawasaki disease	3	0.646329114614752	1.115	0.062	DO	DOID:13378	Kawasaki disease	0.376015992945696	0.646329114614752	0	3	3	48
DOID:0080001 bone disease	36	0.646329114614752	13.383	0.048	DO	DOID:0080001	bone disease	0.378036555892135	0.646329114614752	7	29	36	744
DOID:0050161 lower respiratory tract disease	22	0.646329114614752	8.178	0.049	DO	DOID:0050161	lower respiratory tract disease	0.378330948057337	0.646329114614752	8	14	22	445
DOID:229 female reproductive system disease	9	0.646329114614752	3.346	0.053	DO	DOID:229	female reproductive system disease	0.378788272418807	0.646329114614752	2	7	9	171
DOID:1205 hypersensitivity reaction type I disease	6	0.646329114614752	2.230	0.055	DO	DOID:1205	hypersensitivity reaction type I disease	0.379189641295222	0.646329114614752	1	5	6	109
DOID:6713 cerebrovascular disease	6	0.646329114614752	2.230	0.055	DO	DOID:6713	cerebrovascular disease	0.379189641295222	0.646329114614752	1	5	6	109
DOID:331 central nervous system disease	48	0.648265841835487	17.844	0.048	DO	DOID:331	central nervous system disease	0.381070161905591	0.648265841835487	7	41	48	1003
DOID:0060089 endocrine organ benign neoplasm	5	0.650946180203117	1.859	0.056	DO	DOID:0060089	endocrine organ benign neoplasm	0.383393100395177	0.650946180203117	2	3	5	89
DOID:2115 B cell deficiency	2	0.651223518350917	0.743	0.069	DO	DOID:2115	B cell deficiency	0.384304119899393	0.651223518350917	0	2	2	29
DOID:2018 hyperinsulinism	3	0.65329487478581	1.115	0.061	DO	DOID:2018	hyperinsulinism	0.388574918166388	0.65329487478581	0	3	3	49
DOID:11476 osteoporosis	5	0.65329487478581	1.859	0.056	DO	DOID:11476	osteoporosis	0.392581191158506	0.65329487478581	1	4	5	90
DOID:7148 rheumatoid arthritis	23	0.65329487478581	8.550	0.049	DO	DOID:7148	rheumatoid arthritis	0.39353062713104	0.65329487478581	5	18	23	470
DOID:612 primary immunodeficiency disease	9	0.65329487478581	3.346	0.052	DO	DOID:612	primary immunodeficiency disease	0.398609828881345	0.65329487478581	2	7	9	174
DOID:0060121 integumentary system benign neoplasm	2	0.65329487478581	0.743	0.067	DO	DOID:0060121	integumentary system benign neoplasm	0.40068121510397	0.65329487478581	1	1	2	30
DOID:12217 Lewy body dementia	2	0.65329487478581	0.743	0.067	DO	DOID:12217	Lewy body dementia	0.40068121510397	0.65329487478581	0	2	2	30
DOID:3165 skin benign neoplasm	2	0.65329487478581	0.743	0.067	DO	DOID:3165	skin benign neoplasm	0.40068121510397	0.65329487478581	1	1	2	30
DOID:0080011 bone resorption disease	5	0.65329487478581	1.859	0.055	DO	DOID:0080011	bone resorption disease	0.401759343478609	0.65329487478581	1	4	5	91
DOID:0050704 childhood electroclinical syndrome	1	0.65329487478581	0.372	0.091	DO	DOID:0050704	childhood electroclinical syndrome	0.402027615252806	0.65329487478581	0	1	1	11
DOID:10481 diaphragm disease	1	0.65329487478581	0.372	0.091	DO	DOID:10481	diaphragm disease	0.402027615252806	0.65329487478581	0	1	1	11
DOID:11400 pyelonephritis	1	0.65329487478581	0.372	0.091	DO	DOID:11400	pyelonephritis	0.402027615252806	0.65329487478581	0	1	1	11
DOID:12571 phacogenic glaucoma	1	0.65329487478581	0.372	0.091	DO	DOID:12571	phacogenic glaucoma	0.402027615252806	0.65329487478581	0	1	1	11
DOID:13359 Ehlers-Danlos syndrome	1	0.65329487478581	0.372	0.091	DO	DOID:13359	Ehlers-Danlos syndrome	0.402027615252806	0.65329487478581	0	1	1	11
DOID:13641 exfoliation syndrome	1	0.65329487478581	0.372	0.091	DO	DOID:13641	exfoliation syndrome	0.402027615252806	0.65329487478581	0	1	1	11
DOID:14018 alcoholic liver cirrhosis	1	0.65329487478581	0.372	0.091	DO	DOID:14018	alcoholic liver cirrhosis	0.402027615252806	0.65329487478581	0	1	1	11
DOID:154 mixed cell type cancer	1	0.65329487478581	0.372	0.091	DO	DOID:154	mixed cell type cancer	0.402027615252806	0.65329487478581	0	1	1	11
DOID:1785 pituitary cancer	1	0.65329487478581	0.372	0.091	DO	DOID:1785	pituitary cancer	0.402027615252806	0.65329487478581	0	1	1	11
DOID:1825 childhood absence epilepsy	1	0.65329487478581	0.372	0.091	DO	DOID:1825	childhood absence epilepsy	0.402027615252806	0.65329487478581	0	1	1	11
DOID:2744 pyelitis	1	0.65329487478581	0.372	0.091	DO	DOID:2744	pyelitis	0.402027615252806	0.65329487478581	0	1	1	11
DOID:3133 acute porphyria	1	0.65329487478581	0.372	0.091	DO	DOID:3133	acute porphyria	0.402027615252806	0.65329487478581	0	1	1	11
DOID:3429 inclusion body myositis	1	0.65329487478581	0.372	0.091	DO	DOID:3429	inclusion body myositis	0.402027615252806	0.65329487478581	0	1	1	11
DOID:3827 congenital diaphragmatic hernia	1	0.65329487478581	0.372	0.091	DO	DOID:3827	congenital diaphragmatic hernia	0.402027615252806	0.65329487478581	0	1	1	11
DOID:17 musculoskeletal system disease	47	0.663859917774702	17.472	0.047	DO	DOID:17	musculoskeletal system disease	0.409291361475333	0.663859917774702	8	39	47	991
DOID:28 endocrine system disease	17	0.665063839818246	6.320	0.049	DO	DOID:28	endocrine system disease	0.411734734002642	0.665063839818246	4	13	17	346
DOID:2151 malignant ovarian surface epithelial-stromal neoplasm	13	0.665063839818246	4.833	0.050	DO	DOID:2151	malignant ovarian surface epithelial-stromal neoplasm	0.41308787295255	0.665063839818246	2	11	13	261
DOID:2152 ovary epithelial cancer	13	0.665063839818246	4.833	0.050	DO	DOID:2152	ovary epithelial cancer	0.41308787295255	0.665063839818246	2	11	13	261
DOID:4001 ovarian carcinoma	13	0.665063839818246	4.833	0.050	DO	DOID:4001	ovarian carcinoma	0.41308787295255	0.665063839818246	2	11	13	261
DOID:1116 pertussis	2	0.665439719194572	0.743	0.065	DO	DOID:1116	pertussis	0.416851773169976	0.665439719194572	0	2	2	31
DOID:13375 temporal arteritis	2	0.665439719194572	0.743	0.065	DO	DOID:13375	temporal arteritis	0.416851773169976	0.665439719194572	0	2	2	31
DOID:525 central nervous system vasculitis	2	0.665439719194572	0.743	0.065	DO	DOID:525	central nervous system vasculitis	0.416851773169976	0.665439719194572	0	2	2	31
DOID:1602 lymphadenitis	3	0.665439719194572	1.115	0.058	DO	DOID:1602	lymphadenitis	0.425842744356993	0.665439719194572	0	3	3	52
DOID:3962 follicular thyroid carcinoma	3	0.665439719194572	1.115	0.058	DO	DOID:3962	follicular thyroid carcinoma	0.425842744356993	0.665439719194572	0	3	3	52
DOID:5183 hereditary Wilms' tumor	3	0.665439719194572	1.115	0.058	DO	DOID:5183	hereditary Wilms' tumor	0.425842744356993	0.665439719194572	1	2	3	52
DOID:9942 lymph node disease	3	0.665439719194572	1.115	0.058	DO	DOID:9942	lymph node disease	0.425842744356993	0.665439719194572	0	3	3	52
DOID:289 endometriosis	5	0.665439719194572	1.859	0.053	DO	DOID:289	endometriosis	0.429187324909	0.665439719194572	0	5	5	94
DOID:1003 pelvic inflammatory disease	1	0.665439719194572	0.372	0.083	DO	DOID:1003	pelvic inflammatory disease	0.429365237872962	0.665439719194572	0	1	1	12
DOID:1019 osteomyelitis	1	0.665439719194572	0.372	0.083	DO	DOID:1019	osteomyelitis	0.429365237872962	0.665439719194572	0	1	1	12
DOID:121 vaginal disease	1	0.665439719194572	0.372	0.083	DO	DOID:121	vaginal disease	0.429365237872962	0.665439719194572	1	0	1	12
DOID:13268 porphyria	1	0.665439719194572	0.372	0.083	DO	DOID:13268	porphyria	0.429365237872962	0.665439719194572	0	1	1	12
DOID:2170 vaginitis	1	0.665439719194572	0.372	0.083	DO	DOID:2170	vaginitis	0.429365237872962	0.665439719194572	1	0	1	12
DOID:2913 acute pancreatitis	1	0.665439719194572	0.372	0.083	DO	DOID:2913	acute pancreatitis	0.429365237872962	0.665439719194572	0	1	1	12
DOID:321 tropical spastic paraparesis	1	0.665439719194572	0.372	0.083	DO	DOID:321	tropical spastic paraparesis	0.429365237872962	0.665439719194572	0	1	1	12
DOID:3382 liposarcoma	1	0.665439719194572	0.372	0.083	DO	DOID:3382	liposarcoma	0.429365237872962	0.665439719194572	0	1	1	12
DOID:3385 bacterial vaginosis	1	0.665439719194572	0.372	0.083	DO	DOID:3385	bacterial vaginosis	0.429365237872962	0.665439719194572	1	0	1	12
DOID:3939 lipomatous cancer	1	0.665439719194572	0.372	0.083	DO	DOID:3939	lipomatous cancer	0.429365237872962	0.665439719194572	0	1	1	12
DOID:4415 fibrous histiocytoma	1	0.665439719194572	0.372	0.083	DO	DOID:4415	fibrous histiocytoma	0.429365237872962	0.665439719194572	0	1	1	12
DOID:7319 axonal neuropathy	1	0.665439719194572	0.372	0.083	DO	DOID:7319	axonal neuropathy	0.429365237872962	0.665439719194572	0	1	1	12
DOID:8541 Sezary's disease	1	0.665439719194572	0.372	0.083	DO	DOID:8541	Sezary's disease	0.429365237872962	0.665439719194572	0	1	1	12
DOID:5158 pleural cancer	2	0.667416789288204	0.743	0.062	DO	DOID:5158	pleural cancer	0.432800528390295	0.667416789288204	0	2	2	32
DOID:7474 malignant pleural mesothelioma	2	0.667416789288204	0.743	0.062	DO	DOID:7474	malignant pleural mesothelioma	0.432800528390295	0.667416789288204	0	2	2	32
DOID:2723 dermatitis	8	0.667416789288204	2.974	0.051	DO	DOID:2723	dermatitis	0.433563977735704	0.667416789288204	2	6	8	158
DOID:3119 gastrointestinal system cancer	51	0.667416789288204	18.959	0.047	DO	DOID:3119	gastrointestinal system cancer	0.43370597329176	0.667416789288204	9	42	51	1086
DOID:848 arthritis	28	0.668039974536805	10.409	0.048	DO	DOID:848	arthritis	0.434877916833948	0.668039974536805	6	22	28	588
DOID:3526 cerebral infarction	3	0.669442108435403	1.115	0.057	DO	DOID:3526	cerebral infarction	0.438096442948541	0.669442108435403	0	3	3	53
DOID:6590 spondylitis	3	0.669442108435403	1.115	0.057	DO	DOID:6590	spondylitis	0.438096442948541	0.669442108435403	0	3	3	53
DOID:7147 ankylosing spondylitis	3	0.669442108435403	1.115	0.057	DO	DOID:7147	ankylosing spondylitis	0.438096442948541	0.669442108435403	0	3	3	53
DOID:14227 azoospermia	2	0.682794283116228	0.743	0.061	DO	DOID:14227	azoospermia	0.448514026900982	0.682794283116228	0	2	2	33
DOID:0050687 cell type cancer	65	0.682794283116228	24.164	0.047	DO	DOID:0050687	cell type cancer	0.448815054667239	0.682794283116228	14	51	65	1396
DOID:2871 endometrial carcinoma	4	0.682794283116228	1.487	0.053	DO	DOID:2871	endometrial carcinoma	0.449208907563981	0.682794283116228	0	4	4	75
DOID:1428 endocrine pancreas disease	3	0.682794283116228	1.115	0.056	DO	DOID:1428	endocrine pancreas disease	0.450250859034099	0.682794283116228	0	3	3	54
DOID:12895 keratoconjunctivitis sicca	1	0.682794283116228	0.372	0.077	DO	DOID:12895	keratoconjunctivitis sicca	0.455457495396703	0.682794283116228	0	1	1	13
DOID:13001 carotid stenosis	1	0.682794283116228	0.372	0.077	DO	DOID:13001	carotid stenosis	0.455457495396703	0.682794283116228	0	1	1	13
DOID:288 endometriosis of uterus	1	0.682794283116228	0.372	0.077	DO	DOID:288	endometriosis of uterus	0.455457495396703	0.682794283116228	0	1	1	13
DOID:3086 gingival overgrowth	1	0.682794283116228	0.372	0.077	DO	DOID:3086	gingival overgrowth	0.455457495396703	0.682794283116228	0	1	1	13
DOID:3149 keratoacanthoma	1	0.682794283116228	0.372	0.077	DO	DOID:3149	keratoacanthoma	0.455457495396703	0.682794283116228	0	1	1	13
DOID:841 extrinsic allergic alveolitis	1	0.682794283116228	0.372	0.077	DO	DOID:841	extrinsic allergic alveolitis	0.455457495396703	0.682794283116228	0	1	1	13
DOID:9368 keratoconjunctivitis	1	0.682794283116228	0.372	0.077	DO	DOID:9368	keratoconjunctivitis	0.455457495396703	0.682794283116228	0	1	1	13
DOID:4362 cervical cancer	5	0.682975748869869	1.859	0.052	DO	DOID:4362	cervical cancer	0.456362670312587	0.682975748869869	1	4	5	97
DOID:1091 tooth disease	7	0.684156341869974	2.602	0.050	DO	DOID:1091	tooth disease	0.457937023318249	0.684156341869974	1	6	7	140
DOID:10124 corneal disease	3	0.68876919746236	1.115	0.055	DO	DOID:10124	corneal disease	0.462297949767236	0.68876919746236	3	0	3	55
DOID:255 hemangioma	2	0.68876919746236	0.743	0.059	DO	DOID:255	hemangioma	0.463980494177087	0.68876919746236	1	1	2	34
DOID:866 vein disease	2	0.68876919746236	0.743	0.059	DO	DOID:866	vein disease	0.463980494177087	0.68876919746236	0	2	2	34
DOID:1793 pancreatic cancer	14	0.68876919746236	5.204	0.048	DO	DOID:1793	pancreatic cancer	0.464187736980948	0.68876919746236	3	11	14	292
DOID:8469 influenza	5	0.689312919396636	1.859	0.051	DO	DOID:8469	influenza	0.465345575895777	0.689312919396636	0	5	5	98
DOID:14250 Down syndrome	3	0.69156092540833	1.115	0.054	DO	DOID:14250	Down syndrome	0.474230221045529	0.69156092540833	1	2	3	56
DOID:1036 chronic leukemia	14	0.69156092540833	5.204	0.048	DO	DOID:1036	chronic leukemia	0.474670669489549	0.69156092540833	2	12	14	294
DOID:305 carcinoma	35	0.69156092540833	13.011	0.047	DO	DOID:305	carcinoma	0.477785401506505	0.69156092540833	7	28	35	752
DOID:0050339 commensal bacterial infectious disease	2	0.69156092540833	0.743	0.057	DO	DOID:0050339	commensal bacterial infectious disease	0.479189710776002	0.69156092540833	0	2	2	35
DOID:3298 vaccinia	2	0.69156092540833	0.743	0.057	DO	DOID:3298	vaccinia	0.479189710776002	0.69156092540833	1	1	2	35
DOID:10140 dry eye syndrome	1	0.69156092540833	0.372	0.071	DO	DOID:10140	dry eye syndrome	0.480360918337589	0.69156092540833	0	1	1	14
DOID:11465 autonomic nervous system disease	1	0.69156092540833	0.372	0.071	DO	DOID:11465	autonomic nervous system disease	0.480360918337589	0.69156092540833	1	0	1	14
DOID:11870 Pick's disease	1	0.69156092540833	0.372	0.071	DO	DOID:11870	Pick's disease	0.480360918337589	0.69156092540833	0	1	1	14
DOID:12206 dengue hemorrhagic fever	1	0.69156092540833	0.372	0.071	DO	DOID:12206	dengue hemorrhagic fever	0.480360918337589	0.69156092540833	0	1	1	14
DOID:1400 lacrimal apparatus disease	1	0.69156092540833	0.372	0.071	DO	DOID:1400	lacrimal apparatus disease	0.480360918337589	0.69156092540833	0	1	1	14
DOID:2226 chronic myeloproliferative disease	1	0.69156092540833	0.372	0.071	DO	DOID:2226	chronic myeloproliferative disease	0.480360918337589	0.69156092540833	0	1	1	14
DOID:240 iris disease	1	0.69156092540833	0.372	0.071	DO	DOID:240	iris disease	0.480360918337589	0.69156092540833	0	1	1	14
DOID:2945 severe acute respiratory syndrome	1	0.69156092540833	0.372	0.071	DO	DOID:2945	severe acute respiratory syndrome	0.480360918337589	0.69156092540833	0	1	1	14
DOID:4231 histiocytoma	1	0.69156092540833	0.372	0.071	DO	DOID:4231	histiocytoma	0.480360918337589	0.69156092540833	0	1	1	14
DOID:4990 essential tremor	1	0.69156092540833	0.372	0.071	DO	DOID:4990	essential tremor	0.480360918337589	0.69156092540833	0	1	1	14
DOID:5395 functioning pituitary adenoma	1	0.69156092540833	0.372	0.071	DO	DOID:5395	functioning pituitary adenoma	0.480360918337589	0.69156092540833	1	0	1	14
DOID:540 strabismus	1	0.69156092540833	0.372	0.071	DO	DOID:540	strabismus	0.480360918337589	0.69156092540833	0	1	1	14
DOID:403 mouth disease	8	0.693454387716152	2.974	0.048	DO	DOID:403	mouth disease	0.482472283531559	0.693454387716152	2	6	8	165
DOID:5679 retinal disease	18	0.694900891758894	6.691	0.047	DO	DOID:5679	retinal disease	0.484276511248736	0.694900891758894	4	14	18	383
DOID:3627 aortic aneurysm	3	0.69628529638355	1.115	0.053	DO	DOID:3627	aortic aneurysm	0.486040712056485	0.69628529638355	1	2	3	57
DOID:12336 male infertility	4	0.700298811865565	1.487	0.051	DO	DOID:12336	male infertility	0.489646356401985	0.700298811865565	0	4	4	79
DOID:0050567 orofacial cleft	2	0.704402213241402	0.743	0.056	DO	DOID:0050567	orofacial cleft	0.494132895855909	0.704402213241402	1	1	2	36
DOID:674 cleft palate	2	0.704402213241402	0.743	0.056	DO	DOID:674	cleft palate	0.494132895855909	0.704402213241402	1	1	2	36
DOID:520 aortic disease	3	0.706329794291868	1.115	0.052	DO	DOID:520	aortic disease	0.497722979293221	0.706329794291868	1	2	3	58
DOID:0050743 mature T-cell and NK-cell lymphoma	1	0.706329794291868	0.372	0.067	DO	DOID:0050743	mature T-cell and NK-cell lymphoma	0.504129480311265	0.706329794291868	0	1	1	15
DOID:0050749 peripheral T-cell lymphoma	1	0.706329794291868	0.372	0.067	DO	DOID:0050749	peripheral T-cell lymphoma	0.504129480311265	0.706329794291868	0	1	1	15
DOID:0060061 cutaneous T cell lymphoma	1	0.706329794291868	0.372	0.067	DO	DOID:0060061	cutaneous T cell lymphoma	0.504129480311265	0.706329794291868	0	1	1	15
DOID:10930 borderline personality disorder	1	0.706329794291868	0.372	0.067	DO	DOID:10930	borderline personality disorder	0.504129480311265	0.706329794291868	0	1	1	15
DOID:11971 synostosis	1	0.706329794291868	0.372	0.067	DO	DOID:11971	synostosis	0.504129480311265	0.706329794291868	0	1	1	15
DOID:3319 lymphangioleiomyomatosis	1	0.706329794291868	0.372	0.067	DO	DOID:3319	lymphangioleiomyomatosis	0.504129480311265	0.706329794291868	0	1	1	15
DOID:5241 hemangioblastoma	1	0.706329794291868	0.372	0.067	DO	DOID:5241	hemangioblastoma	0.504129480311265	0.706329794291868	0	1	1	15
DOID:8719 in situ carcinoma	1	0.706329794291868	0.372	0.067	DO	DOID:8719	in situ carcinoma	0.504129480311265	0.706329794291868	0	1	1	15
DOID:9120 amyloidosis	1	0.706329794291868	0.372	0.067	DO	DOID:9120	amyloidosis	0.504129480311265	0.706329794291868	0	1	1	15
DOID:1024 leprosy	2	0.706329794291868	0.743	0.054	DO	DOID:1024	leprosy	0.508802598022569	0.706329794291868	0	2	2	37
DOID:1389 polyneuropathy	2	0.706329794291868	0.743	0.054	DO	DOID:1389	polyneuropathy	0.508802598022569	0.706329794291868	0	2	2	37
DOID:1596 mental depression	2	0.706329794291868	0.743	0.054	DO	DOID:1596	mental depression	0.508802598022569	0.706329794291868	0	2	2	37
DOID:5157 benign pleural mesothelioma	2	0.706329794291868	0.743	0.054	DO	DOID:5157	benign pleural mesothelioma	0.508802598022569	0.706329794291868	0	2	2	37
DOID:896 metal metabolism disorder	2	0.706329794291868	0.743	0.054	DO	DOID:896	metal metabolism disorder	0.508802598022569	0.706329794291868	0	2	2	37
DOID:11984 hypertrophic cardiomyopathy	3	0.706329794291868	1.115	0.051	DO	DOID:11984	hypertrophic cardiomyopathy	0.509271080155331	0.706329794291868	1	2	3	59
DOID:3454 brain infarction	3	0.706329794291868	1.115	0.051	DO	DOID:3454	brain infarction	0.509271080155331	0.706329794291868	0	3	3	59
DOID:0060085 organ system benign neoplasm	11	0.714728372676026	4.089	0.047	DO	DOID:0060085	organ system benign neoplasm	0.516311290734795	0.714728372676026	4	7	11	236
DOID:3405 histiocytosis	2	0.714728372676026	0.743	0.053	DO	DOID:3405	histiocytosis	0.523192593082081	0.714728372676026	1	1	2	38
DOID:8432 polycythemia	2	0.714728372676026	0.743	0.053	DO	DOID:8432	polycythemia	0.523192593082081	0.714728372676026	0	2	2	38
DOID:0060033 autoimmune disease of peripheral nervous system	1	0.714728372676026	0.372	0.062	DO	DOID:0060033	autoimmune disease of peripheral nervous system	0.526814713269814	0.714728372676026	0	1	1	16
DOID:11729 Lyme disease	1	0.714728372676026	0.372	0.062	DO	DOID:11729	Lyme disease	0.526814713269814	0.714728372676026	0	1	1	16
DOID:12205 dengue disease	1	0.714728372676026	0.372	0.062	DO	DOID:12205	dengue disease	0.526814713269814	0.714728372676026	0	1	1	16
DOID:12842 Guillain-Barre syndrome	1	0.714728372676026	0.372	0.062	DO	DOID:12842	Guillain-Barre syndrome	0.526814713269814	0.714728372676026	0	1	1	16
DOID:1510 personality disorder	1	0.714728372676026	0.372	0.062	DO	DOID:1510	personality disorder	0.526814713269814	0.714728372676026	0	1	1	16
DOID:1920 hyperuricemia	1	0.714728372676026	0.372	0.062	DO	DOID:1920	hyperuricemia	0.526814713269814	0.714728372676026	1	0	1	16
DOID:2615 papilloma	1	0.714728372676026	0.372	0.062	DO	DOID:2615	papilloma	0.526814713269814	0.714728372676026	0	1	1	16
DOID:3490 Noonan syndrome	1	0.714728372676026	0.372	0.062	DO	DOID:3490	Noonan syndrome	0.526814713269814	0.714728372676026	0	1	1	16
DOID:4248 coronary stenosis	1	0.714728372676026	0.372	0.062	DO	DOID:4248	coronary stenosis	0.526814713269814	0.714728372676026	0	1	1	16
DOID:9206 Barrett's esophagus	1	0.714728372676026	0.372	0.062	DO	DOID:9206	Barrett's esophagus	0.526814713269814	0.714728372676026	0	1	1	16
DOID:9253 gastrointestinal stromal tumor	1	0.714728372676026	0.372	0.062	DO	DOID:9253	gastrointestinal stromal tumor	0.526814713269814	0.714728372676026	0	1	1	16
DOID:3620 central nervous system cancer	5	0.725144283950609	1.859	0.047	DO	DOID:3620	central nervous system cancer	0.535324655086385	0.725144283950609	0	5	5	106
DOID:4866 salivary gland adenoid cystic carcinoma	2	0.725787248784963	0.743	0.051	DO	DOID:4866	salivary gland adenoid cystic carcinoma	0.537297788300285	0.725787248784963	0	2	2	39
DOID:2394 ovarian cancer	13	0.725787248784963	4.833	0.046	DO	DOID:2394	ovarian cancer	0.537465873095639	0.725787248784963	2	11	13	284
DOID:3459 breast carcinoma	15	0.732802038766626	5.576	0.045	DO	DOID:3459	breast carcinoma	0.545923100138616	0.732802038766626	3	12	15	330
DOID:10487 Hirschsprung's disease	1	0.732802038766626	0.372	0.059	DO	DOID:10487	Hirschsprung's disease	0.548465817561432	0.732802038766626	0	1	1	17
DOID:12140 Chagas disease	1	0.732802038766626	0.372	0.059	DO	DOID:12140	Chagas disease	0.548465817561432	0.732802038766626	0	1	1	17
DOID:1891 optic nerve disease	1	0.732802038766626	0.372	0.059	DO	DOID:1891	optic nerve disease	0.548465817561432	0.732802038766626	0	1	1	17
DOID:4752 multiple system atrophy	1	0.732802038766626	0.372	0.059	DO	DOID:4752	multiple system atrophy	0.548465817561432	0.732802038766626	0	1	1	17
DOID:799 varicose veins	1	0.732802038766626	0.372	0.059	DO	DOID:799	varicose veins	0.548465817561432	0.732802038766626	0	1	1	17
DOID:0080005 bone remodeling disease	6	0.732802038766626	2.230	0.046	DO	DOID:0080005	bone remodeling disease	0.548549861395913	0.732802038766626	1	5	6	130
DOID:1380 endometrial cancer	4	0.742122380799802	1.487	0.047	DO	DOID:1380	endometrial cancer	0.557230811760127	0.742122380799802	0	4	4	86
DOID:9452 fatty liver disease	4	0.742122380799802	1.487	0.047	DO	DOID:9452	fatty liver disease	0.557230811760127	0.742122380799802	1	3	4	86
DOID:3770 pulmonary fibrosis	5	0.745332869563763	1.859	0.046	DO	DOID:3770	pulmonary fibrosis	0.560497163678835	0.745332869563763	0	5	5	109
DOID:1459 hypothyroidism	2	0.746554257677572	0.743	0.049	DO	DOID:1459	hypothyroidism	0.564638533678786	0.746554257677572	0	2	2	41
DOID:6364 migraine	3	0.746554257677572	1.115	0.047	DO	DOID:6364	migraine	0.564824040734186	0.746554257677572	0	3	3	64
DOID:3146 lipid metabolism disorder	4	0.746554257677572	1.487	0.046	DO	DOID:3146	lipid metabolism disorder	0.566494623903235	0.746554257677572	2	2	4	87
DOID:14067 Plasmodium falciparum malaria	1	0.746554257677572	0.372	0.056	DO	DOID:14067	Plasmodium falciparum malaria	0.569129767046967	0.746554257677572	0	1	1	18
DOID:200 giant cell tumor	1	0.746554257677572	0.372	0.056	DO	DOID:200	giant cell tumor	0.569129767046967	0.746554257677572	0	1	1	18
DOID:3302 chordoma	1	0.746554257677572	0.372	0.056	DO	DOID:3302	chordoma	0.569129767046967	0.746554257677572	0	1	1	18
DOID:3303 notochordal cancer	1	0.746554257677572	0.372	0.056	DO	DOID:3303	notochordal cancer	0.569129767046967	0.746554257677572	0	1	1	18
DOID:447 renal tubular transport disease	1	0.746554257677572	0.372	0.056	DO	DOID:447	renal tubular transport disease	0.569129767046967	0.746554257677572	0	1	1	18
DOID:5214 demyelinating polyneuropathy	1	0.746554257677572	0.372	0.056	DO	DOID:5214	demyelinating polyneuropathy	0.569129767046967	0.746554257677572	0	1	1	18
DOID:4960 bone marrow cancer	13	0.75163363589643	4.833	0.045	DO	DOID:4960	bone marrow cancer	0.573864945891075	0.75163363589643	1	12	13	291
DOID:8577 ulcerative colitis	3	0.752601901538057	1.115	0.046	DO	DOID:8577	ulcerative colitis	0.575468273736333	0.752601901538057	0	3	3	65
DOID:3602 toxic encephalopathy	2	0.754608253927348	0.743	0.048	DO	DOID:3602	toxic encephalopathy	0.577868777691781	0.754608253927348	0	2	2	42
DOID:5409 lung small cell carcinoma	3	0.756749723252818	1.115	0.045	DO	DOID:5409	lung small cell carcinoma	0.585949346750998	0.756749723252818	0	3	3	66
DOID:0050032 mineral metabolism disease	1	0.756749723252818	0.372	0.053	DO	DOID:0050032	mineral metabolism disease	0.588851409494536	0.756749723252818	0	1	1	19
DOID:0060071 pre-malignant neoplasm	1	0.756749723252818	0.372	0.053	DO	DOID:0060071	pre-malignant neoplasm	0.588851409494536	0.756749723252818	0	1	1	19
DOID:10575 calcium metabolism disease	1	0.756749723252818	0.372	0.053	DO	DOID:10575	calcium metabolism disease	0.588851409494536	0.756749723252818	0	1	1	19
DOID:11372 megacolon	1	0.756749723252818	0.372	0.053	DO	DOID:11372	megacolon	0.588851409494536	0.756749723252818	0	1	1	19
DOID:12377 spinal muscular atrophy	1	0.756749723252818	0.372	0.053	DO	DOID:12377	spinal muscular atrophy	0.588851409494536	0.756749723252818	0	1	1	19
DOID:1532 pleural disease	1	0.756749723252818	0.372	0.053	DO	DOID:1532	pleural disease	0.588851409494536	0.756749723252818	0	1	1	19
DOID:1934 dysostosis	1	0.756749723252818	0.372	0.053	DO	DOID:1934	dysostosis	0.588851409494536	0.756749723252818	0	1	1	19
DOID:3907 lung squamous cell carcinoma	1	0.756749723252818	0.372	0.053	DO	DOID:3907	lung squamous cell carcinoma	0.588851409494536	0.756749723252818	0	1	1	19
DOID:649 prion disease	1	0.756749723252818	0.372	0.053	DO	DOID:649	prion disease	0.588851409494536	0.756749723252818	1	0	1	19
DOID:0080008 ischemic bone disease	2	0.756749723252818	0.743	0.047	DO	DOID:0080008	ischemic bone disease	0.590803457878205	0.756749723252818	0	2	2	43
DOID:345 uterine disease	2	0.756749723252818	0.743	0.047	DO	DOID:345	uterine disease	0.590803457878205	0.756749723252818	0	2	2	43
DOID:9973 substance dependence	2	0.756749723252818	0.743	0.047	DO	DOID:9973	substance dependence	0.590803457878205	0.756749723252818	0	2	2	43
DOID:5517 stomach carcinoma	6	0.764860798996761	2.230	0.044	DO	DOID:5517	stomach carcinoma	0.600559815298741	0.764860798996761	1	5	6	137
DOID:150 disease of mental health	51	0.764860798996761	18.959	0.045	DO	DOID:150	disease of mental health	0.600637962735749	0.764860798996761	9	42	51	1144
DOID:3247 rhabdomyosarcoma	3	0.764860798996761	1.115	0.044	DO	DOID:3247	rhabdomyosarcoma	0.606412180321948	0.764860798996761	0	3	3	68
DOID:3565 meningioma	3	0.764860798996761	1.115	0.044	DO	DOID:3565	meningioma	0.606412180321948	0.764860798996761	0	3	3	68
DOID:3744 cervical squamous cell carcinoma	3	0.764860798996761	1.115	0.044	DO	DOID:3744	cervical squamous cell carcinoma	0.606412180321948	0.764860798996761	0	3	3	68
DOID:3324 mood disorder	7	0.764860798996761	2.602	0.043	DO	DOID:3324	mood disorder	0.607616655028208	0.764860798996761	0	7	7	161
DOID:2531 hematologic cancer	48	0.764860798996761	17.844	0.044	DO	DOID:2531	hematologic cancer	0.607645193133669	0.764860798996761	9	39	48	1080
DOID:3702 cervical adenocarcinoma	1	0.764860798996761	0.372	0.050	DO	DOID:3702	cervical adenocarcinoma	0.607673562463558	0.764860798996761	1	0	1	20
DOID:4676 uremia	1	0.764860798996761	0.372	0.050	DO	DOID:4676	uremia	0.607673562463558	0.764860798996761	0	1	1	20
DOID:8283 peritonitis	1	0.764860798996761	0.372	0.050	DO	DOID:8283	peritonitis	0.607673562463558	0.764860798996761	0	1	1	20
DOID:8632 Kaposi's sarcoma	1	0.764860798996761	0.372	0.050	DO	DOID:8632	Kaposi's sarcoma	0.607673562463558	0.764860798996761	0	1	1	20
DOID:9834 hyperopia	1	0.764860798996761	0.372	0.050	DO	DOID:9834	hyperopia	0.607673562463558	0.764860798996761	0	1	1	20
DOID:1324 lung cancer	23	0.769089485221044	8.550	0.044	DO	DOID:1324	lung cancer	0.611916203511117	0.769089485221044	4	19	23	524
DOID:1909 melanoma	28	0.776639219516605	10.409	0.044	DO	DOID:1909	melanoma	0.618814716813461	0.776639219516605	2	26	28	638
DOID:4531 mucoepidermoid carcinoma	1	0.782945284986472	0.372	0.048	DO	DOID:4531	mucoepidermoid carcinoma	0.62563710488012	0.782945284986472	0	1	1	21
DOID:5940 malignant peripheral nerve sheath tumor	1	0.782945284986472	0.372	0.048	DO	DOID:5940	malignant peripheral nerve sheath tumor	0.62563710488012	0.782945284986472	1	0	1	21
DOID:3376 bone osteosarcoma	2	0.783925811299156	0.743	0.043	DO	DOID:3376	bone osteosarcoma	0.627830734292869	0.783925811299156	0	2	2	46
DOID:4045 muscle cancer	4	0.783925811299156	1.487	0.043	DO	DOID:4045	muscle cancer	0.628220684600242	0.783925811299156	0	4	4	94
DOID:684 hepatocellular carcinoma	33	0.794488593731141	12.268	0.044	DO	DOID:684	hepatocellular carcinoma	0.638509776821812	0.794488593731141	5	28	33	756
DOID:686 liver carcinoma	33	0.794488593731141	12.268	0.044	DO	DOID:686	liver carcinoma	0.638509776821812	0.794488593731141	5	28	33	756
DOID:3328 temporal lobe epilepsy	2	0.794688612086933	0.743	0.043	DO	DOID:3328	temporal lobe epilepsy	0.639582912827716	0.794688612086933	1	1	2	47
DOID:14221 metabolic syndrome X	1	0.79497587600442	0.372	0.045	DO	DOID:14221	metabolic syndrome X	0.642781064496607	0.79497587600442	1	0	1	22
DOID:3151 skin squamous cell carcinoma	1	0.79497587600442	0.372	0.045	DO	DOID:3151	skin squamous cell carcinoma	0.642781064496607	0.79497587600442	0	1	1	22
DOID:0060083 immune system cancer	48	0.79497587600442	17.844	0.044	DO	DOID:0060083	immune system cancer	0.643648455422446	0.79497587600442	9	39	48	1093
DOID:11054 urinary bladder cancer	4	0.79497587600442	1.487	0.042	DO	DOID:11054	urinary bladder cancer	0.644797155865366	0.79497587600442	0	4	4	96
DOID:2893 cervix carcinoma	4	0.79497587600442	1.487	0.042	DO	DOID:2893	cervix carcinoma	0.644797155865366	0.79497587600442	1	3	4	96
DOID:4043 skeletal muscle cancer	3	0.79497587600442	1.115	0.042	DO	DOID:4043	skeletal muscle cancer	0.64529040681415	0.79497587600442	0	3	3	72
DOID:110 lens disease	2	0.799799551106571	0.743	0.042	DO	DOID:110	lens disease	0.651042344126934	0.799799551106571	0	2	2	48
DOID:83 cataract	2	0.799799551106571	0.743	0.042	DO	DOID:83	cataract	0.651042344126934	0.799799551106571	0	2	2	48
DOID:170 endocrine gland cancer	19	0.809412393340992	7.063	0.043	DO	DOID:170	endocrine gland cancer	0.659796554847422	0.809412393340992	3	16	19	446
DOID:0070004 myeloma	12	0.810629281715698	4.461	0.042	DO	DOID:0070004	myeloma	0.661945662404112	0.810629281715698	1	11	12	286
DOID:3571 liver cancer	33	0.810629281715698	12.268	0.043	DO	DOID:3571	liver cancer	0.663454606079381	0.810629281715698	5	28	33	764
DOID:0050615 respiratory system cancer	23	0.810629281715698	8.550	0.043	DO	DOID:0050615	respiratory system cancer	0.663580571599647	0.810629281715698	4	19	23	538
DOID:4905 pancreatic carcinoma	9	0.811500507254	3.346	0.041	DO	DOID:4905	pancreatic carcinoma	0.665252757833808	0.811500507254	1	8	9	217
DOID:10652 Alzheimer's disease	16	0.811500507254	5.948	0.042	DO	DOID:10652	Alzheimer's disease	0.666157132820448	0.811500507254	4	12	16	379
DOID:2352 hemochromatosis	1	0.815670704173246	0.372	0.042	DO	DOID:2352	hemochromatosis	0.674757587884131	0.815670704173246	0	1	1	24
DOID:3275 thymoma	1	0.815670704173246	0.372	0.042	DO	DOID:3275	thymoma	0.674757587884131	0.815670704173246	0	1	1	24
DOID:8552 chronic myeloid leukemia	1	0.815670704173246	0.372	0.042	DO	DOID:8552	chronic myeloid leukemia	0.674757587884131	0.815670704173246	0	1	1	24
DOID:1307 dementia	18	0.815670704173246	6.691	0.042	DO	DOID:1307	dementia	0.674809320623599	0.815670704173246	4	14	18	427
DOID:1612 breast cancer	19	0.815670704173246	7.063	0.042	DO	DOID:1612	breast cancer	0.675199285544099	0.815670704173246	4	15	19	450
DOID:5093 thoracic cancer	19	0.815670704173246	7.063	0.042	DO	DOID:5093	thoracic cancer	0.675199285544099	0.815670704173246	4	15	19	450
DOID:9119 acute myeloid leukemia	4	0.81607589762796	1.487	0.040	DO	DOID:9119	acute myeloid leukemia	0.676471639595163	0.81607589762796	1	3	4	100
DOID:680 tauopathy	16	0.817412233921433	5.948	0.042	DO	DOID:680	tauopathy	0.678517847445691	0.817412233921433	4	12	16	382
DOID:2645 benign mesothelioma	2	0.820993318036956	0.743	0.039	DO	DOID:2645	benign mesothelioma	0.6836876048814	0.820993318036956	0	2	2	51
DOID:4195 hyperglycemia	5	0.820993318036956	1.859	0.040	DO	DOID:4195	hyperglycemia	0.688682535808035	0.820993318036956	0	5	5	126
DOID:0050701 electroclinical syndrome	1	0.820993318036956	0.372	0.040	DO	DOID:0050701	electroclinical syndrome	0.689659684436536	0.820993318036956	0	1	1	25
DOID:1094 attention deficit hyperactivity disorder	1	0.820993318036956	0.372	0.040	DO	DOID:1094	attention deficit hyperactivity disorder	0.689659684436536	0.820993318036956	0	1	1	25
DOID:11613 hyperandrogenism	1	0.820993318036956	0.372	0.040	DO	DOID:11613	hyperandrogenism	0.689659684436536	0.820993318036956	0	1	1	25
DOID:11963 esophagitis	1	0.820993318036956	0.372	0.040	DO	DOID:11963	esophagitis	0.689659684436536	0.820993318036956	0	1	1	25
DOID:14069 cerebral malaria	1	0.820993318036956	0.372	0.040	DO	DOID:14069	cerebral malaria	0.689659684436536	0.820993318036956	0	1	1	25
DOID:2600 laryngeal carcinoma	1	0.820993318036956	0.372	0.040	DO	DOID:2600	laryngeal carcinoma	0.689659684436536	0.820993318036956	0	1	1	25
DOID:1168 familial hyperlipidemia	3	0.820993318036956	1.115	0.039	DO	DOID:1168	familial hyperlipidemia	0.689973718488005	0.820993318036956	2	1	3	77
DOID:11714 gestational diabetes	2	0.824659234368853	0.743	0.038	DO	DOID:11714	gestational diabetes	0.694001399302376	0.824659234368853	0	2	2	52
DOID:5041 esophageal cancer	5	0.825166639173918	1.859	0.039	DO	DOID:5041	esophageal cancer	0.695375790073083	0.825166639173918	0	5	5	127
DOID:0080000 muscular disease	9	0.831627810774587	3.346	0.040	DO	DOID:0080000	muscular disease	0.701775477519313	0.831627810774587	0	9	9	224
DOID:0060115 nervous system benign neoplasm	1	0.832043594657175	0.372	0.038	DO	DOID:0060115	nervous system benign neoplasm	0.7038814126966	0.832043594657175	0	1	1	26
DOID:13580 cholestasis	2	0.832043594657175	0.743	0.038	DO	DOID:13580	cholestasis	0.70403688778684	0.832043594657175	0	2	2	53
DOID:10584 retinitis pigmentosa	2	0.842436261823245	0.743	0.037	DO	DOID:10584	retinitis pigmentosa	0.713797888892715	0.842436261823245	0	2	2	54
DOID:3963 thyroid carcinoma	7	0.843219100336411	2.602	0.039	DO	DOID:3963	thyroid carcinoma	0.716545484659505	0.843219100336411	0	7	7	179
DOID:13189 gout	1	0.843219100336411	0.372	0.037	DO	DOID:13189	gout	0.717453724842555	0.843219100336411	1	0	1	27
DOID:1749 squamous cell carcinoma	26	0.843219100336411	9.665	0.042	DO	DOID:1749	squamous cell carcinoma	0.721624646086938	0.843219100336411	7	19	26	624
DOID:12306 vitiligo	2	0.843219100336411	0.743	0.036	DO	DOID:12306	vitiligo	0.723288452633299	0.843219100336411	0	2	2	55
DOID:2462 retinal vascular disease	2	0.843219100336411	0.743	0.036	DO	DOID:2462	retinal vascular disease	0.723288452633299	0.843219100336411	0	2	2	55
DOID:8947 diabetic retinopathy	2	0.843219100336411	0.743	0.036	DO	DOID:8947	diabetic retinopathy	0.723288452633299	0.843219100336411	0	2	2	55
DOID:3312 bipolar disorder	5	0.843219100336411	1.859	0.038	DO	DOID:3312	bipolar disorder	0.727358579074641	0.843219100336411	0	5	5	132
DOID:3910 lung adenocarcinoma	6	0.843219100336411	2.230	0.038	DO	DOID:3910	lung adenocarcinoma	0.729455790632336	0.843219100336411	2	4	6	157
DOID:1240 leukemia	40	0.843219100336411	14.870	0.042	DO	DOID:1240	leukemia	0.729987824277515	0.843219100336411	9	31	40	946
DOID:13250 diarrhea	1	0.843219100336411	0.372	0.036	DO	DOID:13250	diarrhea	0.73040616997162	0.843219100336411	0	1	1	28
DOID:1712 aortic valve stenosis	1	0.843219100336411	0.372	0.036	DO	DOID:1712	aortic valve stenosis	0.73040616997162	0.843219100336411	1	0	1	28
DOID:1967 leiomyosarcoma	1	0.843219100336411	0.372	0.036	DO	DOID:1967	leiomyosarcoma	0.73040616997162	0.843219100336411	0	1	1	28
DOID:319 spinal cord disease	1	0.843219100336411	0.372	0.036	DO	DOID:319	spinal cord disease	0.73040616997162	0.843219100336411	0	1	1	28
DOID:4230 smooth muscle cancer	1	0.843219100336411	0.372	0.036	DO	DOID:4230	smooth muscle cancer	0.73040616997162	0.843219100336411	0	1	1	28
DOID:4610 intestinal benign neoplasm	1	0.843219100336411	0.372	0.036	DO	DOID:4610	intestinal benign neoplasm	0.73040616997162	0.843219100336411	0	1	1	28
DOID:5426 premature ovarian failure	1	0.843219100336411	0.372	0.036	DO	DOID:5426	premature ovarian failure	0.73040616997162	0.843219100336411	1	0	1	28
DOID:4007 bladder carcinoma	2	0.843219100336411	0.743	0.036	DO	DOID:4007	bladder carcinoma	0.732512831580994	0.843219100336411	0	2	2	56
DOID:0080015 physical disorder	4	0.843219100336411	1.487	0.037	DO	DOID:0080015	physical disorder	0.733801670966753	0.843219100336411	1	3	4	108
DOID:3093 nervous system cancer	20	0.843219100336411	7.435	0.041	DO	DOID:3093	nervous system cancer	0.735505244298515	0.843219100336411	3	17	20	490
DOID:0060116 sensory system cancer	5	0.843219100336411	1.859	0.037	DO	DOID:0060116	sensory system cancer	0.739457992866312	0.843219100336411	0	5	5	134
DOID:2174 ocular cancer	5	0.843219100336411	1.859	0.037	DO	DOID:2174	ocular cancer	0.739457992866312	0.843219100336411	0	5	5	134
DOID:3211 lysosomal storage disease	5	0.843219100336411	1.859	0.037	DO	DOID:3211	lysosomal storage disease	0.739457992866312	0.843219100336411	1	4	5	134
DOID:10286 prostate carcinoma	4	0.843219100336411	1.487	0.037	DO	DOID:10286	prostate carcinoma	0.740403747434865	0.843219100336411	1	3	4	109
DOID:0060041 autism spectrum disorder	6	0.843219100336411	2.230	0.038	DO	DOID:0060041	autism spectrum disorder	0.740581425249195	0.843219100336411	1	5	6	159
DOID:12849 autistic disorder	6	0.843219100336411	2.230	0.038	DO	DOID:12849	autistic disorder	0.740581425249195	0.843219100336411	1	5	6	159
DOID:303 substance-related disorder	2	0.843219100336411	0.743	0.035	DO	DOID:303	substance-related disorder	0.741475454109158	0.843219100336411	0	2	2	57
DOID:0050735 X-linked disease	1	0.843219100336411	0.372	0.034	DO	DOID:0050735	X-linked disease	0.7427669574742	0.843219100336411	1	0	1	29
DOID:1441 spinocerebellar ataxia	1	0.843219100336411	0.372	0.034	DO	DOID:1441	spinocerebellar ataxia	0.7427669574742	0.843219100336411	0	1	1	29
DOID:2478 spinocerebellar degeneration	1	0.843219100336411	0.372	0.034	DO	DOID:2478	spinocerebellar degeneration	0.7427669574742	0.843219100336411	0	1	1	29
DOID:1192 peripheral nervous system neoplasm	14	0.843219100336411	5.204	0.040	DO	DOID:1192	peripheral nervous system neoplasm	0.74389893744697	0.843219100336411	3	11	14	352
DOID:0050589 inflammatory bowel disease	3	0.843219100336411	1.115	0.036	DO	DOID:0050589	inflammatory bowel disease	0.745258165917242	0.843219100336411	0	3	3	84
DOID:3908 non-small cell lung carcinoma	15	0.843219100336411	5.576	0.040	DO	DOID:3908	non-small cell lung carcinoma	0.745440536462729	0.843219100336411	2	13	15	376
DOID:5419 schizophrenia	22	0.846382854384661	8.178	0.041	DO	DOID:5419	schizophrenia	0.750057849449947	0.846382854384661	2	20	22	541
DOID:3748 esophagus squamous cell carcinoma	2	0.846382854384661	0.743	0.034	DO	DOID:3748	esophagus squamous cell carcinoma	0.750180899638299	0.846382854384661	0	2	2	58
DOID:3277 thymus cancer	1	0.849127116655318	0.372	0.033	DO	DOID:3277	thymus cancer	0.754563017555932	0.849127116655318	0	1	1	30
DOID:5353 colonic disease	1	0.849127116655318	0.372	0.033	DO	DOID:5353	colonic disease	0.754563017555932	0.849127116655318	0	1	1	30
DOID:1289 neurodegenerative disease	30	0.851889235529871	11.152	0.041	DO	DOID:1289	neurodegenerative disease	0.759031984584069	0.851889235529871	6	24	30	729
DOID:2468 psychotic disorder	22	0.851889235529871	8.178	0.040	DO	DOID:2468	psychotic disorder	0.759171585827991	0.851889235529871	2	20	22	544
DOID:423 myopathy	8	0.851889235529871	2.974	0.038	DO	DOID:423	myopathy	0.764518948268089	0.851889235529871	0	8	8	213
DOID:66 muscle tissue disease	8	0.851889235529871	2.974	0.038	DO	DOID:66	muscle tissue disease	0.764518948268089	0.851889235529871	0	8	8	213
DOID:1227 neutropenia	1	0.851889235529871	0.372	0.032	DO	DOID:1227	neutropenia	0.765820059035464	0.851889235529871	0	1	1	31
DOID:12987 agranulocytosis	1	0.851889235529871	0.372	0.032	DO	DOID:12987	agranulocytosis	0.765820059035464	0.851889235529871	0	1	1	31
DOID:1483 gingival disease	1	0.851889235529871	0.372	0.032	DO	DOID:1483	gingival disease	0.765820059035464	0.851889235529871	0	1	1	31
DOID:2706 synovium cancer	1	0.851889235529871	0.372	0.032	DO	DOID:2706	synovium cancer	0.765820059035464	0.851889235529871	0	1	1	31
DOID:5485 synovial sarcoma	1	0.851889235529871	0.372	0.032	DO	DOID:5485	synovial sarcoma	0.765820059035464	0.851889235529871	0	1	1	31
DOID:3612 retinitis	2	0.851934873334693	0.743	0.033	DO	DOID:3612	retinitis	0.766839197123306	0.851934873334693	0	2	2	60
DOID:3371 chondrosarcoma	2	0.85540495759079	0.743	0.033	DO	DOID:3371	chondrosarcoma	0.774801765960925	0.85540495759079	0	2	2	61
DOID:11981 morbid obesity	1	0.85540495759079	0.372	0.031	DO	DOID:11981	morbid obesity	0.776562624540146	0.85540495759079	0	1	1	32
DOID:1272 telangiectasis	1	0.85540495759079	0.372	0.031	DO	DOID:1272	telangiectasis	0.776562624540146	0.85540495759079	0	1	1	32
DOID:2596 larynx cancer	1	0.85540495759079	0.372	0.031	DO	DOID:2596	larynx cancer	0.776562624540146	0.85540495759079	0	1	1	32
DOID:62 aortic valve disease	1	0.85540495759079	0.372	0.031	DO	DOID:62	aortic valve disease	0.776562624540146	0.85540495759079	1	0	1	32
DOID:811 lipodystrophy	1	0.85540495759079	0.372	0.031	DO	DOID:811	lipodystrophy	0.776562624540146	0.85540495759079	1	0	1	32
DOID:1781 thyroid cancer	7	0.85540495759079	2.602	0.037	DO	DOID:1781	thyroid cancer	0.776837338064655	0.85540495759079	0	7	7	191
DOID:0060040 pervasive developmental disorder	6	0.859795992243465	2.230	0.036	DO	DOID:0060040	pervasive developmental disorder	0.781812199605998	0.859795992243465	1	5	6	167
DOID:3498 pancreatic ductal adenocarcinoma	3	0.863117278011913	1.115	0.033	DO	DOID:3498	pancreatic ductal adenocarcinoma	0.786156728967365	0.863117278011913	0	3	3	90
DOID:4251 conjunctival disease	1	0.863117278011913	0.372	0.030	DO	DOID:4251	conjunctival disease	0.78681414321637	0.863117278011913	0	1	1	33
DOID:9455 lipid storage disease	4	0.864226189146104	1.487	0.034	DO	DOID:9455	lipid storage disease	0.788817244972621	0.864226189146104	1	3	4	117
DOID:13207 proliferative diabetic retinopathy	1	0.869468634722463	0.372	0.029	DO	DOID:13207	proliferative diabetic retinopathy	0.796596981066046	0.869468634722463	0	1	1	34
DOID:1923 sex differentiation disease	1	0.869468634722463	0.372	0.029	DO	DOID:1923	sex differentiation disease	0.796596981066046	0.869468634722463	0	1	1	34
DOID:3713 ovary adenocarcinoma	1	0.869468634722463	0.372	0.029	DO	DOID:3713	ovary adenocarcinoma	0.796596981066046	0.869468634722463	0	1	1	34
DOID:2621 autonomic nervous system neoplasm	12	0.874180819343363	4.461	0.037	DO	DOID:2621	autonomic nervous system neoplasm	0.804333329799905	0.874180819343363	2	10	12	321
DOID:769 neuroblastoma	12	0.874180819343363	4.461	0.037	DO	DOID:769	neuroblastoma	0.804333329799905	0.874180819343363	2	10	12	321
DOID:349 systemic mastocytosis	1	0.874180819343363	0.372	0.029	DO	DOID:349	systemic mastocytosis	0.805932489015753	0.874180819343363	1	0	1	35
DOID:783 end stage renal failure	1	0.874180819343363	0.372	0.029	DO	DOID:783	end stage renal failure	0.805932489015753	0.874180819343363	0	1	1	35
DOID:883 parasitic helminthiasis infectious disease	1	0.874180819343363	0.372	0.029	DO	DOID:883	parasitic helminthiasis infectious disease	0.805932489015753	0.874180819343363	0	1	1	35
DOID:2021 placenta cancer	1	0.88055403662841	0.372	0.028	DO	DOID:2021	placenta cancer	0.81484104882032	0.88055403662841	0	1	1	36
DOID:3594 choriocarcinoma	1	0.88055403662841	0.372	0.028	DO	DOID:3594	choriocarcinoma	0.81484104882032	0.88055403662841	0	1	1	36
DOID:3973 thyroid medullary carcinoma	1	0.88055403662841	0.372	0.028	DO	DOID:3973	thyroid medullary carcinoma	0.81484104882032	0.88055403662841	0	1	1	36
DOID:5683 hereditary breast ovarian cancer	7	0.884436664075812	2.602	0.035	DO	DOID:5683	hereditary breast ovarian cancer	0.819449354660368	0.884436664075812	0	7	7	201
DOID:12603 acute leukemia	3	0.885346893602702	1.115	0.031	DO	DOID:12603	acute leukemia	0.821485907053104	0.885346893602702	1	2	3	96
DOID:11612 polycystic ovary syndrome	5	0.885346893602702	1.859	0.033	DO	DOID:11612	polycystic ovary syndrome	0.822328381531043	0.885346893602702	1	4	5	150
DOID:1319 brain cancer	1	0.885346893602702	0.372	0.027	DO	DOID:1319	brain cancer	0.823342116898035	0.885346893602702	0	1	1	37
DOID:14330 Parkinson's disease	5	0.889788529988689	1.859	0.033	DO	DOID:14330	Parkinson's disease	0.831022552709718	0.889788529988689	1	4	5	152
DOID:11077 brucellosis	1	0.889788529988689	0.372	0.026	DO	DOID:11077	brucellosis	0.831454266190358	0.889788529988689	0	1	1	38
DOID:2490 congenital nervous system abnormality	1	0.889788529988689	0.372	0.026	DO	DOID:2490	congenital nervous system abnormality	0.831454266190358	0.889788529988689	0	1	1	38
DOID:0050736 autosomal dominant disease	10	0.889788529988689	3.717	0.036	DO	DOID:0050736	autosomal dominant disease	0.831558970620887	0.889788529988689	0	10	10	280
DOID:9538 multiple myeloma	8	0.889880885251518	2.974	0.035	DO	DOID:9538	multiple myeloma	0.832666959219274	0.889880885251518	1	7	8	230
DOID:10747 lymphoid leukemia	2	0.898950261214079	0.743	0.028	DO	DOID:10747	lymphoid leukemia	0.84218531934637	0.898950261214079	0	2	2	71
DOID:10603 glucose intolerance	1	0.901433805682288	0.372	0.025	DO	DOID:10603	glucose intolerance	0.846581920835949	0.901433805682288	0	1	1	40
DOID:350 mastocytosis	1	0.901433805682288	0.372	0.025	DO	DOID:350	mastocytosis	0.846581920835949	0.901433805682288	1	0	1	40
DOID:3069 astrocytoma	3	0.905813974531608	1.115	0.029	DO	DOID:3069	astrocytoma	0.851735528290915	0.905813974531608	0	3	3	102
DOID:3070 malignant glioma	6	0.909527297091852	2.230	0.032	DO	DOID:3070	malignant glioma	0.856271393358575	0.909527297091852	0	6	6	185
DOID:767 muscular atrophy	1	0.912753258886418	0.372	0.024	DO	DOID:767	muscular atrophy	0.860356401315441	0.912753258886418	0	1	1	42
DOID:0060100 musculoskeletal system cancer	15	0.918530739135831	5.576	0.036	DO	DOID:0060100	musculoskeletal system cancer	0.866856793995009	0.918530739135831	2	13	15	417
DOID:3458 breast adenocarcinoma	1	0.923264519063026	0.372	0.023	DO	DOID:3458	breast adenocarcinoma	0.872898338386806	0.923264519063026	0	1	1	44
DOID:1107 esophageal carcinoma	3	0.923264519063026	1.115	0.028	DO	DOID:1107	esophageal carcinoma	0.873444275210026	0.923264519063026	0	3	3	107
DOID:0050624 gastrointestinal system benign neoplasm	1	0.925494734550952	0.372	0.022	DO	DOID:0050624	gastrointestinal system benign neoplasm	0.878741843253315	0.925494734550952	0	1	1	45
DOID:0080006 bone development disease	1	0.925494734550952	0.372	0.022	DO	DOID:0080006	bone development disease	0.878741843253315	0.925494734550952	0	1	1	45
DOID:615 leukopenia	1	0.925494734550952	0.372	0.022	DO	DOID:615	leukopenia	0.878741843253315	0.925494734550952	0	1	1	45
DOID:3905 lung carcinoma	16	0.926312169506578	5.948	0.036	DO	DOID:3905	lung carcinoma	0.880581488348389	0.926312169506578	2	14	16	448
DOID:627 severe combined immunodeficiency	1	0.926884078679456	0.372	0.022	DO	DOID:627	severe combined immunodeficiency	0.884317645674659	0.926884078679456	1	0	1	46
DOID:8778 Crohn's disease	1	0.926884078679456	0.372	0.022	DO	DOID:8778	Crohn's disease	0.884317645674659	0.926884078679456	0	1	1	46
DOID:9835 refractive error	1	0.926884078679456	0.372	0.022	DO	DOID:9835	refractive error	0.884317645674659	0.926884078679456	0	1	1	46
DOID:8398 osteoarthritis	5	0.927250278721663	1.859	0.030	DO	DOID:8398	osteoarthritis	0.88573160952517	0.927250278721663	0	5	5	167
DOID:628 combined T cell and B cell immunodeficiency	1	0.930221690691335	0.372	0.021	DO	DOID:628	combined T cell and B cell immunodeficiency	0.88963796595394	0.930221690691335	1	0	1	47
DOID:10825 essential hypertension	3	0.931888296791613	1.115	0.027	DO	DOID:10825	essential hypertension	0.892301767536401	0.931888296791613	0	3	3	112
DOID:1561 cognitive disorder	35	0.933688020635812	13.011	0.038	DO	DOID:1561	cognitive disorder	0.895097011746157	0.933688020635812	6	29	35	914
DOID:3347 osteosarcoma	6	0.935637543781755	2.230	0.030	DO	DOID:3347	osteosarcoma	0.89861804964936	0.935637543781755	1	5	6	199
DOID:4645 retinal cancer	3	0.935637543781755	1.115	0.026	DO	DOID:4645	retinal cancer	0.89911437904171	0.935637543781755	0	3	3	114
DOID:4896 bile duct adenocarcinoma	3	0.936790738000102	1.115	0.026	DO	DOID:4896	bile duct adenocarcinoma	0.902373627074725	0.936790738000102	0	3	3	115
DOID:4947 cholangiocarcinoma	3	0.936790738000102	1.115	0.026	DO	DOID:4947	cholangiocarcinoma	0.902373627074725	0.936790738000102	0	3	3	115
DOID:3717 gastric adenocarcinoma	2	0.939484120941777	0.743	0.024	DO	DOID:3717	gastric adenocarcinoma	0.906046683801484	0.939484120941777	0	2	2	85
DOID:9500 leukocyte disease	2	0.941979774497556	0.743	0.023	DO	DOID:9500	leukocyte disease	0.909535006145172	0.941979774497556	1	1	2	86
DOID:5295 intestinal disease	4	0.943799616808284	1.487	0.027	DO	DOID:5295	intestinal disease	0.912375748969661	0.943799616808284	0	4	4	148
DOID:1682 congenital heart disease	1	0.946141441657615	0.372	0.019	DO	DOID:1682	congenital heart disease	0.916812143236541	0.946141441657615	0	1	1	53
DOID:3451 skin carcinoma	1	0.946141441657615	0.372	0.019	DO	DOID:3451	skin carcinoma	0.916812143236541	0.946141441657615	0	1	1	53
DOID:127 leiomyoma	2	0.946772955458347	0.743	0.022	DO	DOID:127	leiomyoma	0.919287769668882	0.946772955458347	0	2	2	89
DOID:0050686 organ system cancer	109	0.946772955458347	40.520	0.042	DO	DOID:0050686	organ system cancer	0.919598071547373	0.946772955458347	24	85	109	2622
DOID:2277 gonadal disease	1	0.950327194781361	0.372	0.018	DO	DOID:2277	gonadal disease	0.924297307314418	0.950327194781361	0	1	1	55
DOID:3969 papillary thyroid carcinoma	2	0.950327194781361	0.743	0.022	DO	DOID:3969	papillary thyroid carcinoma	0.925232446813541	0.950327194781361	0	2	2	91
DOID:655 inherited metabolic disorder	9	0.955177694485181	3.346	0.030	DO	DOID:655	inherited metabolic disorder	0.931051507024017	0.955177694485181	2	7	9	296
DOID:4606 bile duct cancer	3	0.955881545429513	1.115	0.024	DO	DOID:4606	bile duct cancer	0.934705307826465	0.955881545429513	0	3	3	127
DOID:4897 bile duct carcinoma	3	0.955881545429513	1.115	0.024	DO	DOID:4897	bile duct carcinoma	0.934705307826465	0.955881545429513	0	3	3	127
DOID:201 connective tissue cancer	11	0.955881545429513	4.089	0.031	DO	DOID:201	connective tissue cancer	0.935230446536348	0.955881545429513	2	9	11	352
DOID:657 adenoma	9	0.955881545429513	3.346	0.030	DO	DOID:657	adenoma	0.937262015773913	0.955881545429513	2	7	9	300
DOID:1100 ovarian disease	1	0.955881545429513	0.372	0.017	DO	DOID:1100	ovarian disease	0.937313933496642	0.955881545429513	1	0	1	59
DOID:0060072 benign neoplasm	17	0.955881545429513	6.320	0.033	DO	DOID:0060072	benign neoplasm	0.938924706506231	0.955881545429513	5	12	17	510
DOID:4607 biliary tract cancer	4	0.955881545429513	1.487	0.025	DO	DOID:4607	biliary tract cancer	0.939419750732105	0.955881545429513	0	4	4	160
DOID:715 T-cell leukemia	1	0.961037298197576	0.372	0.016	DO	DOID:715	T-cell leukemia	0.945590085597385	0.961037298197576	0	1	1	62
DOID:3068 glioblastoma multiforme	1	0.964894626388953	0.372	0.016	DO	DOID:3068	glioblastoma multiforme	0.950493214054789	0.964894626388953	0	1	1	64
DOID:162 cancer	171	0.970157309439674	63.569	0.043	DO	DOID:162	cancer	0.95679119266209	0.970157309439674	36	135	171	4019
DOID:9778 irritable bowel syndrome	1	0.97128434359607	0.372	0.015	DO	DOID:9778	irritable bowel syndrome	0.959017836386475	0.97128434359607	0	1	1	68
DOID:768 retinoblastoma	2	0.977256001263115	0.743	0.018	DO	DOID:768	retinoblastoma	0.967158063247767	0.977256001263115	0	2	2	112
DOID:771 retinal cell cancer	2	0.977256001263115	0.743	0.018	DO	DOID:771	retinal cell cancer	0.967158063247767	0.977256001263115	0	2	2	112
DOID:14566 disease of cellular proliferation	172	0.978430443786552	63.941	0.042	DO	DOID:14566	disease of cellular proliferation	0.969686200503874	0.978430443786552	37	135	172	4066
DOID:633 myositis	1	0.978430443786552	0.372	0.013	DO	DOID:633	myositis	0.970567053308359	0.978430443786552	0	1	1	75
DOID:0060058 lymphoma	1	0.978669135321436	0.372	0.013	DO	DOID:0060058	lymphoma	0.971927442081564	0.978669135321436	0	1	1	76
DOID:0060084 cell type benign neoplasm	12	0.981118156181436	4.461	0.029	DO	DOID:0060084	cell type benign neoplasm	0.975486019808408	0.981118156181436	3	9	12	421
DOID:0060122 integumentary system cancer	1	0.987501954150011	0.372	0.011	DO	DOID:0060122	integumentary system cancer	0.984100684503111	0.987501954150011	0	1	1	88
DOID:4159 skin cancer	1	0.987501954150011	0.372	0.011	DO	DOID:4159	skin cancer	0.984100684503111	0.987501954150011	0	1	1	88
DOID:231 motor neuron disease	2	0.998921935033517	0.743	0.012	DO	DOID:231	motor neuron disease	0.996628199246988	0.998921935033517	1	1	2	167
DOID:332 amyotrophic lateral sclerosis	1	0.999747659948813	0.372	0.007	DO	DOID:332	amyotrophic lateral sclerosis	0.998599844036128	0.999747659948813	1	0	1	139
DOID:4 disease	269	1	100.000	0.046	DO	DOID:4	disease	1	1	56	213	269	5895
