# Supplementary material for: A c.726C>G (p.Tyr242Ter) nonsense mutation-associated with splicing alteration (NASA) of WDR45 gene underlies β-propeller protein-associated neurodegeneration (BPAN)
Source: Heliyon. 2024 May 4;10(9):e30438. doi: 10.1016/j.heliyon.2024.e30438 (PMC11098806; doi:10.1016/j.heliyon.2024.e30438)
Supplement: Multimedia component 4 [file mmc4.xls]

id	num	qvalue	per	ratio	class	ID	Descrption	Pvalue	Qvalue	Up	Down	fg_num	bg_num
DOID:65 connective tissue disease	53	5.91061474434056e-06	9.833	0.208	DO	DOID:65	connective tissue disease	5.09096877204183e-09	5.91061474434056e-06	29	24	53	255
DOID:417 hypersensitivity reaction type II disease	82	2.08400294415422e-05	15.213	0.165	DO	DOID:417	hypersensitivity reaction type II disease	3.5900136850202e-08	2.08400294415422e-05	41	41	82	498
DOID:0060056 hypersensitivity reaction disease	91	6.50207851717766e-05	16.883	0.153	DO	DOID:0060056	hypersensitivity reaction disease	1.9799183956222e-07	6.50207851717766e-05	46	45	91	594
DOID:2914 immune system disease	131	6.50207851717766e-05	24.304	0.137	DO	DOID:2914	immune system disease	2.24016486379936e-07	6.50207851717766e-05	67	64	131	955
DOID:5844 myocardial infarction	46	0.000662903533603908	8.534	0.183	DO	DOID:5844	myocardial infarction	2.8548817123338e-06	0.000662903533603908	34	12	46	252
DOID:1575 rheumatic disease	34	0.000872352549214617	6.308	0.202	DO	DOID:1575	rheumatic disease	6.0110425441145e-06	0.000872352549214617	21	13	34	168
DOID:418 systemic scleroderma	34	0.000872352549214617	6.308	0.202	DO	DOID:418	systemic scleroderma	6.0110425441145e-06	0.000872352549214617	21	13	34	168
DOID:419 scleroderma	34	0.000872352549214617	6.308	0.202	DO	DOID:419	scleroderma	6.0110425441145e-06	0.000872352549214617	21	13	34	168
DOID:854 collagen disease	35	0.00126420005889387	6.494	0.196	DO	DOID:854	collagen disease	9.80000045654159e-06	0.00126420005889387	22	13	35	179
DOID:1287 cardiovascular system disease	142	0.00161795529006161	26.345	0.125	DO	DOID:1287	cardiovascular system disease	1.39358767447167e-05	0.00161795529006161	77	65	142	1134
DOID:10952 nephritis	28	0.00228685203679457	5.195	0.209	DO	DOID:10952	nephritis	2.16669874287169e-05	0.00228685203679457	15	13	28	134
DOID:3393 coronary artery disease	50	0.00254933600553051	9.276	0.163	DO	DOID:3393	coronary artery disease	2.65352659025651e-05	0.00254933600553051	37	13	50	306
DOID:178 vascular disease	123	0.00254933600553051	22.820	0.127	DO	DOID:178	vascular disease	2.94772156692122e-05	0.00254933600553051	70	53	123	966
DOID:114 heart disease	67	0.00254933600553051	12.430	0.148	DO	DOID:114	heart disease	3.07413471812465e-05	0.00254933600553051	43	24	67	452
DOID:11394 adult respiratory distress syndrome	11	0.00283726313615206	2.041	0.367	DO	DOID:11394	adult respiratory distress syndrome	3.6657146461913e-05	0.00283726313615206	10	1	11	30
DOID:17 musculoskeletal system disease	125	0.00285033293738005	23.191	0.126	DO	DOID:17	musculoskeletal system disease	3.92810740724211e-05	0.00285033293738005	66	59	125	991
DOID:1936 atherosclerosis	48	0.00403933541049463	8.905	0.161	DO	DOID:1936	atherosclerosis	6.14936748190582e-05	0.00403933541049463	35	13	48	299
DOID:2348 arteriosclerotic cardiovascular disease	48	0.00403933541049463	8.905	0.160	DO	DOID:2348	arteriosclerotic cardiovascular disease	6.70342335504737e-05	0.00403933541049463	35	13	48	300
DOID:10128 venous insufficiency	4	0.00403933541049463	0.742	1.000	DO	DOID:10128	venous insufficiency	6.91858046126567e-05	0.00403933541049463	3	1	4	4
DOID:2349 arteriosclerosis	49	0.00403933541049463	9.091	0.159	DO	DOID:2349	arteriosclerosis	7.09603099052654e-05	0.00403933541049463	35	14	49	309
DOID:12716 newborn respiratory distress syndrome	11	0.00403933541049463	2.041	0.344	DO	DOID:12716	newborn respiratory distress syndrome	7.30629144017117e-05	0.00403933541049463	10	1	11	32
DOID:1037 lymphoblastic leukemia	57	0.00440578167346583	10.575	0.150	DO	DOID:1037	lymphoblastic leukemia	8.37936117771545e-05	0.00440578167346583	19	38	57	379
DOID:0060049 autoimmune disease of urogenital tract	17	0.00440578167346583	3.154	0.250	DO	DOID:0060049	autoimmune disease of urogenital tract	9.10755901491645e-05	0.00440578167346583	7	10	17	68
DOID:12236 primary biliary cirrhosis	17	0.00440578167346583	3.154	0.250	DO	DOID:12236	primary biliary cirrhosis	9.10755901491645e-05	0.00440578167346583	7	10	17	68
DOID:1247 blood coagulation disease	30	0.00501823681957515	5.566	0.186	DO	DOID:1247	blood coagulation disease	0.000108058501713504	0.00501823681957515	22	8	30	161
DOID:5082 liver cirrhosis	35	0.0055216367207485	6.494	0.174	DO	DOID:5082	liver cirrhosis	0.000123654224581792	0.0055216367207485	18	17	35	201
DOID:0050117 disease by infectious agent	104	0.00659414598589917	19.295	0.127	DO	DOID:0050117	disease by infectious agent	0.000153352232230213	0.00659414598589917	55	49	104	818
DOID:2218 blood platelet disease	19	0.00738902728030382	3.525	0.224	DO	DOID:2218	blood platelet disease	0.000180384983817557	0.00738902728030382	14	5	19	85
DOID:0050737 autosomal recessive disease	45	0.00738902728030382	8.349	0.157	DO	DOID:0050737	autosomal recessive disease	0.000184566572893033	0.00738902728030382	30	15	45	287
DOID:2213 hemorrhagic disease	26	0.00778738229891015	4.824	0.191	DO	DOID:2213	hemorrhagic disease	0.000201224348809048	0.00778738229891015	18	8	26	136
DOID:26 pancreas disease	28	0.00836406868980294	5.195	0.184	DO	DOID:26	pancreas disease	0.000223329999469329	0.00836406868980294	19	9	28	152
DOID:74 hematopoietic system disease	59	0.00849687373974436	10.946	0.144	DO	DOID:74	hematopoietic system disease	0.000234194625040327	0.00849687373974436	35	24	59	411
DOID:2531 hematologic cancer	130	0.00855582487130141	24.119	0.120	DO	DOID:2531	hematologic cancer	0.000243188820631306	0.00855582487130141	58	72	130	1080
DOID:0050700 cardiomyopathy	26	0.00876983922828408	4.824	0.188	DO	DOID:0050700	cardiomyopathy	0.000256825610475158	0.00876983922828408	19	7	26	138
DOID:0060083 immune system cancer	131	0.00919434551319845	24.304	0.120	DO	DOID:0060083	immune system cancer	0.00027717665199134	0.00919434551319845	58	73	131	1093
DOID:3388 periodontal disease	24	0.009337068929879	4.453	0.194	DO	DOID:3388	periodontal disease	0.00028952151720555	0.009337068929879	16	8	24	124
DOID:865 vasculitis	21	0.0176926271301603	3.896	0.196	DO	DOID:865	vasculitis	0.00056384772077169	0.0176926271301603	11	10	21	107
DOID:3213 demyelinating disease	28	0.0178604104298115	5.195	0.174	DO	DOID:3213	demyelinating disease	0.00059459386258595	0.0178604104298115	13	15	28	161
DOID:1040 chronic lymphocytic leukemia	30	0.0178604104298115	5.566	0.169	DO	DOID:1040	chronic lymphocytic leukemia	0.000599962107461367	0.0178604104298115	6	24	30	177
DOID:10763 hypertension	69	0.0197330929435299	12.801	0.133	DO	DOID:10763	hypertension	0.000679865389957965	0.0197330929435299	41	28	69	519
DOID:3118 hepatobiliary disease	74	0.0221253486007671	13.729	0.130	DO	DOID:3118	hepatobiliary disease	0.000783099981322726	0.0221253486007671	35	39	74	568
DOID:2377 multiple sclerosis	27	0.0221253486007671	5.009	0.173	DO	DOID:2377	multiple sclerosis	0.000800400207779689	0.0221253486007671	13	14	27	156
DOID:18 urinary system disease	59	0.0221714487480108	10.946	0.137	DO	DOID:18	urinary system disease	0.000821164768444846	0.0221714487480108	33	26	59	431
DOID:104 bacterial infectious disease	37	0.0232314143754836	6.865	0.155	DO	DOID:104	bacterial infectious disease	0.000880432586150973	0.0232314143754836	24	13	37	239
DOID:1588 thrombocytopenia	14	0.0245653973011916	2.597	0.230	DO	DOID:1588	thrombocytopenia	0.000952147182216729	0.0245653973011916	10	4	14	61
DOID:77 gastrointestinal system disease	99	0.0255640223830585	18.367	0.122	DO	DOID:77	gastrointestinal system disease	0.0010412441717007	0.0255640223830585	49	50	99	812
DOID:409 liver disease	71	0.0255640223830585	13.173	0.130	DO	DOID:409	liver disease	0.00106291873646544	0.0255640223830585	34	37	71	546
DOID:1579 respiratory system disease	65	0.0255640223830585	12.059	0.132	DO	DOID:1579	respiratory system disease	0.00109831308815868	0.0255640223830585	40	25	65	491
DOID:0050828 artery disease	100	0.0255640223830585	18.553	0.122	DO	DOID:0050828	artery disease	0.00109997941882699	0.0255640223830585	63	37	100	823
DOID:557 kidney disease	58	0.0255640223830585	10.761	0.136	DO	DOID:557	kidney disease	0.00110317613466391	0.0255640223830585	32	26	58	427
DOID:4989 pancreatitis	20	0.0255640223830585	3.711	0.190	DO	DOID:4989	pancreatitis	0.00112296739150386	0.0255640223830585	16	4	20	105
DOID:1036 chronic leukemia	43	0.0256087379383795	7.978	0.146	DO	DOID:1036	chronic leukemia	0.00114698912385507	0.0256087379383795	14	29	43	294
DOID:1240 leukemia	112	0.0301951284092489	20.779	0.118	DO	DOID:1240	leukemia	0.0013784167146341	0.0301951284092489	47	65	112	946
DOID:11162 respiratory failure	12	0.0308790081062061	2.226	0.240	DO	DOID:11162	respiratory failure	0.00143623293517238	0.0308790081062061	11	1	12	50
DOID:1091 tooth disease	24	0.036367886579275	4.453	0.171	DO	DOID:1091	tooth disease	0.00176092204510586	0.036367886579275	16	8	24	140
DOID:0050161 lower respiratory tract disease	59	0.036367886579275	10.946	0.133	DO	DOID:0050161	lower respiratory tract disease	0.00180732191429712	0.036367886579275	38	21	59	445
DOID:11266 hemorrhagic fever with renal syndrome	5	0.036367886579275	0.928	0.455	DO	DOID:11266	hemorrhagic fever with renal syndrome	0.00181682809784492	0.036367886579275	5	0	5	11
DOID:1803 neuritis	5	0.036367886579275	0.928	0.455	DO	DOID:1803	neuritis	0.00181682809784492	0.036367886579275	3	2	5	11
DOID:850 lung disease	58	0.0422314846217437	10.761	0.132	DO	DOID:850	lung disease	0.00214613057078629	0.0422314846217437	38	20	58	439
DOID:1686 glaucoma	17	0.0427482759694592	3.154	0.193	DO	DOID:1686	glaucoma	0.00220921322839583	0.0427482759694592	12	5	17	88
DOID:934 viral infectious disease	79	0.0440970810759082	14.657	0.124	DO	DOID:934	viral infectious disease	0.00231690090062911	0.0440970810759082	41	38	79	638
DOID:0050338 primary bacterial infectious disease	32	0.046926802608521	5.937	0.152	DO	DOID:0050338	primary bacterial infectious disease	0.00250599634946452	0.046926802608521	21	11	32	210
DOID:234 colon adenocarcinoma	8	0.05102545044126	1.484	0.286	DO	DOID:234	colon adenocarcinoma	0.00276882289216139	0.05102545044126	3	5	8	28
DOID:2703 synovitis	3	0.0514205583211947	0.557	0.750	DO	DOID:2703	synovitis	0.00283455274122004	0.0514205583211947	2	1	3	4
DOID:552 pneumonia	18	0.0593691310585163	3.340	0.182	DO	DOID:552	pneumonia	0.00333562153216239	0.0593691310585163	12	6	18	99
DOID:11260 rabies	12	0.0593691310585163	2.226	0.218	DO	DOID:11260	rabies	0.00340346908162766	0.0593691310585163	8	4	12	55
DOID:0080001 bone disease	89	0.0593691310585163	16.512	0.120	DO	DOID:0080001	bone disease	0.00342612556496175	0.0593691310585163	49	40	89	744
DOID:0050177 monogenic disease	70	0.0638432935301841	12.987	0.124	DO	DOID:0050177	monogenic disease	0.00375122316623124	0.0638432935301841	44	26	70	563
DOID:824 periodontitis	19	0.0638432935301841	3.525	0.176	DO	DOID:824	periodontitis	0.00381704176258614	0.0638432935301841	14	5	19	108
DOID:630 genetic disease	82	0.0638432935301841	15.213	0.121	DO	DOID:630	genetic disease	0.00386487602274861	0.0638432935301841	49	33	82	679
DOID:403 mouth disease	26	0.0638432935301841	4.824	0.158	DO	DOID:403	mouth disease	0.00390428410046776	0.0638432935301841	18	8	26	165
DOID:12132 Wegener's granulomatosis	6	0.0653186132087719	1.113	0.333	DO	DOID:12132	Wegener's granulomatosis	0.00405076671062151	0.0653186132087719	4	2	6	18
DOID:612 primary immunodeficiency disease	27	0.0653760596830772	5.009	0.155	DO	DOID:612	primary immunodeficiency disease	0.00411092066865265	0.0653760596830772	7	20	27	174
DOID:6713 cerebrovascular disease	19	0.0653760596830772	3.525	0.174	DO	DOID:6713	cerebrovascular disease	0.00424096091072871	0.0653760596830772	14	5	19	109
DOID:0060036 intrinsic cardiomyopathy	21	0.0653760596830772	3.896	0.168	DO	DOID:0060036	intrinsic cardiomyopathy	0.00426904664949419	0.0653760596830772	14	7	21	125
DOID:2320 obstructive lung disease	38	0.0653760596830772	7.050	0.141	DO	DOID:2320	obstructive lung disease	0.00433208253600673	0.0653760596830772	28	10	38	270
DOID:3086 gingival overgrowth	5	0.0653760596830772	0.928	0.385	DO	DOID:3086	gingival overgrowth	0.00433587992730142	0.0653760596830772	2	3	5	13
DOID:9588 encephalitis	11	0.0691093747806829	2.041	0.220	DO	DOID:9588	encephalitis	0.00464300709120867	0.0691093747806829	3	8	11	50
DOID:9408 acute myocardial infarction	16	0.0720690377043324	2.968	0.184	DO	DOID:9408	acute myocardial infarction	0.00490392246222417	0.0720690377043324	14	2	16	87
DOID:10923 sickle cell anemia	9	0.0732298073536346	1.670	0.243	DO	DOID:10923	sickle cell anemia	0.00504598155752865	0.0732298073536346	8	1	9	37
DOID:28 endocrine system disease	46	0.0776751748800225	8.534	0.133	DO	DOID:28	endocrine system disease	0.00541919824744343	0.0776751748800225	30	16	46	346
DOID:1483 gingival disease	8	0.077909453043988	1.484	0.258	DO	DOID:1483	gingival disease	0.00550264870767185	0.077909453043988	5	3	8	31
DOID:12177 common variable immunodeficiency	7	0.0783211469094785	1.299	0.280	DO	DOID:12177	common variable immunodeficiency	0.0057270151153641	0.0783211469094785	0	7	7	25
DOID:9446 cholangitis	7	0.0783211469094785	1.299	0.280	DO	DOID:9446	cholangitis	0.0057270151153641	0.0783211469094785	2	5	7	25
DOID:2355 anemia	30	0.0783211469094785	5.566	0.147	DO	DOID:2355	anemia	0.00573410636288172	0.0783211469094785	20	10	30	204
DOID:1148 polydactyly	4	0.0809122519057614	0.742	0.444	DO	DOID:1148	polydactyly	0.00599350014116751	0.0809122519057614	2	2	4	9
DOID:14268 sclerosing cholangitis	5	0.0819948354207788	0.928	0.357	DO	DOID:14268	sclerosing cholangitis	0.00624463560235774	0.0819948354207788	2	3	5	14
DOID:7148 rheumatoid arthritis	59	0.0819948354207788	10.946	0.126	DO	DOID:7148	rheumatoid arthritis	0.00626489561108655	0.0819948354207788	27	32	59	470
DOID:4138 bile duct disease	14	0.0819948354207788	2.597	0.189	DO	DOID:4138	bile duct disease	0.00637865147571023	0.0819948354207788	7	7	14	74
DOID:9074 systemic lupus erythematosus	14	0.0819948354207788	2.597	0.189	DO	DOID:9074	systemic lupus erythematosus	0.00637865147571023	0.0819948354207788	5	9	14	74
DOID:11193 syndactyly	3	0.0819948354207788	0.557	0.600	DO	DOID:11193	syndactyly	0.00660518759409711	0.0819948354207788	2	1	3	5
DOID:2691 myoma	3	0.0819948354207788	0.557	0.600	DO	DOID:2691	myoma	0.00660518759409711	0.0819948354207788	3	0	3	5
DOID:4163 ganglioneuroblastoma	3	0.0819948354207788	0.557	0.600	DO	DOID:4163	ganglioneuroblastoma	0.00660518759409711	0.0819948354207788	1	2	3	5
DOID:399 tuberculosis	22	0.0819948354207788	4.082	0.159	DO	DOID:399	tuberculosis	0.00663868607196659	0.0819948354207788	14	8	22	138
DOID:9741 biliary tract disease	14	0.0849610795438019	2.597	0.187	DO	DOID:9741	biliary tract disease	0.00720547305939721	0.0849610795438019	7	7	14	75
DOID:12554 hemolytic-uremic syndrome	6	0.0849610795438019	1.113	0.300	DO	DOID:12554	hemolytic-uremic syndrome	0.00722319534574959	0.0849610795438019	4	2	6	20
DOID:2214 inherited blood coagulation disease	6	0.0849610795438019	1.113	0.300	DO	DOID:2214	inherited blood coagulation disease	0.00722319534574959	0.0849610795438019	6	0	6	20
DOID:1074 kidney failure	22	0.0849610795438019	4.082	0.158	DO	DOID:1074	kidney failure	0.007233172624721	0.0849610795438019	16	6	22	139
DOID:0050739 autosomal genetic disease	66	0.0849610795438019	12.245	0.122	DO	DOID:0050739	autosomal genetic disease	0.00724474321691334	0.0849610795438019	42	24	66	540
DOID:6000 congestive heart failure	29	0.0862918479673438	5.380	0.146	DO	DOID:6000	congestive heart failure	0.00743254504456019	0.0862918479673438	20	9	29	199
DOID:3083 chronic obstructive pulmonary disease	29	0.0905577330004946	5.380	0.145	DO	DOID:3083	chronic obstructive pulmonary disease	0.00796653989909134	0.0905577330004946	23	6	29	200
DOID:2921 glomerulonephritis	14	0.0905577330004946	2.597	0.184	DO	DOID:2921	glomerulonephritis	0.00811543736884654	0.0905577330004946	10	4	14	76
DOID:8857 lupus erythematosus	14	0.0905577330004946	2.597	0.184	DO	DOID:8857	lupus erythematosus	0.00811543736884654	0.0905577330004946	5	9	14	76
DOID:10230 aortic atherosclerosis	2	0.0905577330004946	0.371	1.000	DO	DOID:10230	aortic atherosclerosis	0.00834597539281044	0.0905577330004946	1	1	2	2
DOID:12559 idiopathic juvenile osteoporosis	2	0.0905577330004946	0.371	1.000	DO	DOID:12559	idiopathic juvenile osteoporosis	0.00834597539281044	0.0905577330004946	1	1	2	2
DOID:14793 hypohidrotic ectodermal dysplasia	2	0.0905577330004946	0.371	1.000	DO	DOID:14793	hypohidrotic ectodermal dysplasia	0.00834597539281044	0.0905577330004946	1	1	2	2
DOID:2772 irritant dermatitis	2	0.0905577330004946	0.371	1.000	DO	DOID:2772	irritant dermatitis	0.00834597539281044	0.0905577330004946	2	0	2	2
DOID:5679 retinal disease	49	0.0936742549784964	9.091	0.128	DO	DOID:5679	retinal disease	0.00871388418404617	0.0936742549784964	32	17	49	383
DOID:2583 agammaglobulinemia	7	0.0942758622687359	1.299	0.259	DO	DOID:2583	agammaglobulinemia	0.00901345453215305	0.0942758622687359	0	7	7	27
DOID:620 blood protein disease	7	0.0942758622687359	1.299	0.259	DO	DOID:620	blood protein disease	0.00901345453215305	0.0942758622687359	0	7	7	27
DOID:9744 type 1 diabetes mellitus	7	0.0942758622687359	1.299	0.259	DO	DOID:9744	type 1 diabetes mellitus	0.00901345453215305	0.0942758622687359	3	4	7	27
DOID:8929 atrophic gastritis	4	0.0961470854335518	0.742	0.400	DO	DOID:8929	atrophic gastritis	0.00927517103234953	0.0961470854335518	1	3	4	10
DOID:255 hemangioma	8	0.101097621827511	1.484	0.235	DO	DOID:255	hemangioma	0.0099268982673008	0.101097621827511	8	0	8	34
DOID:866 vein disease	8	0.101097621827511	1.484	0.235	DO	DOID:866	vein disease	0.0099268982673008	0.101097621827511	5	3	8	34
DOID:4079 heart valve disease	10	0.102398341450616	1.855	0.208	DO	DOID:4079	heart valve disease	0.0101428159059611	0.102398341450616	4	6	10	48
DOID:0070004 myeloma	38	0.111310482941719	7.050	0.133	DO	DOID:0070004	myeloma	0.011121460827941	0.111310482941719	22	16	38	286
DOID:11729 Lyme disease	5	0.114983043016589	0.928	0.312	DO	DOID:11729	Lyme disease	0.011686476378947	0.114983043016589	3	2	5	16
DOID:9477 pulmonary embolism	5	0.114983043016589	0.928	0.312	DO	DOID:9477	pulmonary embolism	0.011686476378947	0.114983043016589	4	1	5	16
DOID:1070 primary open angle glaucoma	9	0.116811160399237	1.670	0.214	DO	DOID:1070	primary open angle glaucoma	0.0120016553486328	0.116811160399237	7	2	9	42
DOID:16 integumentary system disease	43	0.116811160399237	7.978	0.129	DO	DOID:16	integumentary system disease	0.0122549188418843	0.116811160399237	26	17	43	334
DOID:0050686 organ system cancer	265	0.116811160399237	49.165	0.101	DO	DOID:0050686	organ system cancer	0.0123110082244099	0.116811160399237	116	149	265	2622
DOID:10127 cerebral artery occlusion	3	0.116811160399237	0.557	0.500	DO	DOID:10127	cerebral artery occlusion	0.0123176887266109	0.116811160399237	1	2	3	6
DOID:6432 pulmonary hypertension	13	0.116811160399237	2.412	0.181	DO	DOID:6432	pulmonary hypertension	0.0124446512748701	0.116811160399237	10	3	13	72
DOID:8466 retinal degeneration	29	0.116811160399237	5.380	0.140	DO	DOID:8466	retinal degeneration	0.0126586435270404	0.116811160399237	20	9	29	207
DOID:5672 large intestine cancer	35	0.116811160399237	6.494	0.134	DO	DOID:5672	large intestine cancer	0.0126771801983668	0.116811160399237	13	22	35	261
DOID:9256 colorectal cancer	35	0.116811160399237	6.494	0.134	DO	DOID:9256	colorectal cancer	0.0126771801983668	0.116811160399237	13	22	35	261
DOID:37 skin disease	39	0.118169559149027	7.236	0.131	DO	DOID:37	skin disease	0.0129269150526596	0.118169559149027	25	14	39	298
DOID:3326 purpura	12	0.118169559149027	2.226	0.185	DO	DOID:3326	purpura	0.0135036174044541	0.118169559149027	8	4	12	65
DOID:76 stomach disease	12	0.118169559149027	2.226	0.185	DO	DOID:76	stomach disease	0.0135036174044541	0.118169559149027	6	6	12	65
DOID:2115 B cell deficiency	7	0.118169559149027	1.299	0.241	DO	DOID:2115	B cell deficiency	0.0135040120383956	0.118169559149027	0	7	7	29
DOID:1067 open-angle glaucoma	10	0.118169559149027	1.855	0.200	DO	DOID:1067	open-angle glaucoma	0.0135066460356366	0.118169559149027	8	2	10	50
DOID:10481 diaphragm disease	4	0.118169559149027	0.742	0.364	DO	DOID:10481	diaphragm disease	0.0135370812806379	0.118169559149027	3	1	4	11
DOID:3827 congenital diaphragmatic hernia	4	0.118169559149027	0.742	0.364	DO	DOID:3827	congenital diaphragmatic hernia	0.0135370812806379	0.118169559149027	3	1	4	11
DOID:0060158 acquired metabolic disease	90	0.11906050224963	16.698	0.113	DO	DOID:0060158	acquired metabolic disease	0.0138138949245772	0.11906050224963	50	40	90	793
DOID:7 disease of anatomical entity	323	0.11906050224963	59.926	0.099	DO	DOID:7	disease of anatomical entity	0.0138442444476314	0.11906050224963	154	169	323	3263
DOID:4960 bone marrow cancer	38	0.123915158053812	7.050	0.131	DO	DOID:4960	bone marrow cancer	0.0145154707108686	0.123915158053812	22	16	38	291
DOID:3342 bone inflammation disease	72	0.126745291339405	13.358	0.117	DO	DOID:3342	bone inflammation disease	0.0149561627161917	0.126745291339405	38	34	72	617
DOID:10591 pre-eclampsia	33	0.126813654922776	6.122	0.134	DO	DOID:10591	pre-eclampsia	0.0151693613847594	0.126813654922776	19	14	33	246
DOID:526 Human immunodeficiency virus infectious disease	23	0.126813654922776	4.267	0.146	DO	DOID:526	Human immunodeficiency virus infectious disease	0.0151826856453625	0.126813654922776	11	12	23	157
DOID:10325 silicosis	5	0.127195595716212	0.928	0.294	DO	DOID:10325	silicosis	0.0153379701983373	0.127195595716212	4	1	5	17
DOID:219 colon cancer	34	0.131176130185142	6.308	0.133	DO	DOID:219	colon cancer	0.0159309512111154	0.131176130185142	13	21	34	256
DOID:1883 hepatitis C	29	0.131673778521891	5.380	0.137	DO	DOID:1883	hepatitis C	0.0162159779528597	0.131673778521891	12	17	29	211
DOID:12217 Lewy body dementia	7	0.131673778521891	1.299	0.233	DO	DOID:12217	Lewy body dementia	0.0162659910314831	0.131673778521891	6	1	7	30
DOID:11984 hypertrophic cardiomyopathy	11	0.131673778521891	2.041	0.186	DO	DOID:11984	hypertrophic cardiomyopathy	0.0164450455518297	0.131673778521891	8	3	11	59
DOID:3454 brain infarction	11	0.131673778521891	2.041	0.186	DO	DOID:3454	brain infarction	0.0164450455518297	0.131673778521891	8	3	11	59
DOID:936 brain disease	49	0.137812028139409	9.091	0.123	DO	DOID:936	brain disease	0.0173303670183925	0.137812028139409	24	25	49	398
DOID:5614 eye disease	62	0.145408707032885	11.503	0.118	DO	DOID:5614	eye disease	0.0185128076014675	0.145408707032885	39	23	62	525
DOID:576 proteinuria	11	0.145408707032885	2.041	0.183	DO	DOID:576	proteinuria	0.0185361659266727	0.145408707032885	7	4	11	60
DOID:13608 biliary atresia	4	0.146990224814958	0.742	0.333	DO	DOID:13608	biliary atresia	0.0188643785507568	0.146990224814958	2	2	4	12
DOID:1564 fungal infectious disease	12	0.147130649935594	2.226	0.176	DO	DOID:1564	fungal infectious disease	0.0190091278986556	0.147130649935594	5	7	12	68
DOID:11335 sarcoidosis	13	0.14734505367231	2.412	0.171	DO	DOID:11335	sarcoidosis	0.0191637408307655	0.14734505367231	9	4	13	76
DOID:2228 thrombocytosis	7	0.148034623432278	1.299	0.226	DO	DOID:2228	thrombocytosis	0.0194052992092614	0.148034623432278	6	1	7	31
DOID:10155 intestinal cancer	35	0.148034623432278	6.494	0.130	DO	DOID:10155	intestinal cancer	0.0195084387468894	0.148034623432278	13	22	35	269
DOID:452 pleomorphic adenoma	5	0.148360739485362	0.928	0.278	DO	DOID:452	pleomorphic adenoma	0.0196792023089972	0.148360739485362	4	1	5	18
DOID:225 syndrome	152	0.14963903543766	28.200	0.105	DO	DOID:225	syndrome	0.0199963620669973	0.14963903543766	82	70	152	1441
DOID:11294 arteriovenous malformation	3	0.14963903543766	0.557	0.429	DO	DOID:11294	arteriovenous malformation	0.020106537061391	0.14963903543766	3	0	3	7
DOID:1485 cystic fibrosis	19	0.156468492652946	3.525	0.150	DO	DOID:1485	cystic fibrosis	0.0211589606774441	0.156468492652946	15	4	19	127
DOID:848 arthritis	68	0.158030781707343	12.616	0.116	DO	DOID:848	arthritis	0.0215063423856677	0.158030781707343	35	33	68	588
DOID:0060037 developmental disorder of mental health	38	0.158155643526838	7.050	0.127	DO	DOID:0060037	developmental disorder of mental health	0.0216595584158202	0.158155643526838	17	21	38	299
DOID:3978 extrinsic cardiomyopathy	6	0.159667177474547	1.113	0.240	DO	DOID:3978	extrinsic cardiomyopathy	0.0223133271698128	0.159667177474547	5	1	6	25
DOID:820 myocarditis	6	0.159667177474547	1.113	0.240	DO	DOID:820	myocarditis	0.0223133271698128	0.159667177474547	5	1	6	25
DOID:1790 malignant mesothelioma	8	0.159667177474547	1.484	0.205	DO	DOID:1790	malignant mesothelioma	0.022470682027629	0.159667177474547	5	3	8	39
DOID:1428 endocrine pancreas disease	10	0.159667177474547	1.855	0.185	DO	DOID:1428	endocrine pancreas disease	0.0226485846847035	0.159667177474547	4	6	10	54
DOID:4029 gastritis	10	0.159667177474547	1.855	0.185	DO	DOID:4029	gastritis	0.0226485846847035	0.159667177474547	5	5	10	54
DOID:62 aortic valve disease	7	0.159667177474547	1.299	0.219	DO	DOID:62	aortic valve disease	0.0229448798867602	0.159667177474547	3	4	7	32
DOID:12930 dilated cardiomyopathy	14	0.159667177474547	2.597	0.163	DO	DOID:12930	dilated cardiomyopathy	0.0230590909032778	0.159667177474547	9	5	14	86
DOID:11664 nephrosclerosis	2	0.159667177474547	0.371	0.667	DO	DOID:11664	nephrosclerosis	0.0235168711009023	0.159667177474547	1	1	2	3
DOID:1210 optic neuritis	2	0.159667177474547	0.371	0.667	DO	DOID:1210	optic neuritis	0.0235168711009023	0.159667177474547	2	0	2	3
DOID:2219 Glanzmann's thrombasthenia	2	0.159667177474547	0.371	0.667	DO	DOID:2219	Glanzmann's thrombasthenia	0.0235168711009023	0.159667177474547	2	0	2	3
DOID:2347 generalized atherosclerosis	2	0.159667177474547	0.371	0.667	DO	DOID:2347	generalized atherosclerosis	0.0235168711009023	0.159667177474547	1	1	2	3
DOID:9281 phenylketonuria	2	0.159667177474547	0.371	0.667	DO	DOID:9281	phenylketonuria	0.0235168711009023	0.159667177474547	1	1	2	3
DOID:1492 eye and adnexa disease	62	0.166346869488009	11.503	0.116	DO	DOID:1492	eye and adnexa disease	0.0247478188973307	0.166346869488009	39	23	62	533
DOID:440 neuromuscular disease	20	0.166346869488009	3.711	0.145	DO	DOID:440	neuromuscular disease	0.0251150971181495	0.166346869488009	14	6	20	138
DOID:162 cancer	388	0.166346869488009	71.985	0.097	DO	DOID:162	cancer	0.0251373164029236	0.166346869488009	176	212	388	4019
DOID:6204 follicular adenoma	4	0.166346869488009	0.742	0.308	DO	DOID:6204	follicular adenoma	0.0253214890500703	0.166346869488009	2	2	4	13
DOID:1324 lung cancer	61	0.166346869488009	11.317	0.116	DO	DOID:1324	lung cancer	0.0254715975157796	0.166346869488009	37	24	61	524
DOID:2462 retinal vascular disease	10	0.166346869488009	1.855	0.182	DO	DOID:2462	retinal vascular disease	0.0255036544090144	0.166346869488009	8	2	10	55
DOID:8947 diabetic retinopathy	10	0.166346869488009	1.855	0.182	DO	DOID:8947	diabetic retinopathy	0.0255036544090144	0.166346869488009	8	2	10	55
DOID:0050851 glomerulosclerosis	6	0.173101270345112	1.113	0.231	DO	DOID:0050851	glomerulosclerosis	0.0268374062550561	0.173101270345112	3	3	6	26
DOID:1312 focal segmental glomerulosclerosis	6	0.173101270345112	1.113	0.231	DO	DOID:1312	focal segmental glomerulosclerosis	0.0268374062550561	0.173101270345112	3	3	6	26
DOID:438 autoimmune disease of the nervous system	9	0.177652095645322	1.670	0.188	DO	DOID:438	autoimmune disease of the nervous system	0.0276959770127505	0.177652095645322	4	5	9	48
DOID:0050013 carbohydrate metabolism disease	69	0.178013733704511	12.801	0.114	DO	DOID:0050013	carbohydrate metabolism disease	0.0282070686032437	0.178013733704511	38	31	69	606
DOID:4194 glucose metabolism disease	69	0.178013733704511	12.801	0.114	DO	DOID:4194	glucose metabolism disease	0.0282070686032437	0.178013733704511	38	31	69	606
DOID:2916 hypersensitivity reaction type IV disease	13	0.178013733704511	2.412	0.163	DO	DOID:2916	hypersensitivity reaction type IV disease	0.028304816982951	0.178013733704511	9	4	13	80
DOID:1176 bronchial disease	19	0.178013733704511	3.525	0.145	DO	DOID:1176	bronchial disease	0.0283656681613562	0.178013733704511	12	7	19	131
DOID:0050615 respiratory system cancer	62	0.183731312118279	11.503	0.115	DO	DOID:0050615	respiratory system cancer	0.0294349905719207	0.183731312118279	37	25	62	538
DOID:3480 uveal disease	8	0.184058241835072	1.484	0.195	DO	DOID:3480	uveal disease	0.0297240563984645	0.184058241835072	5	3	8	41
DOID:10314 endocarditis	3	0.184058241835072	0.557	0.375	DO	DOID:10314	endocarditis	0.0300182698743732	0.184058241835072	3	0	3	8
DOID:7400 Nijmegen breakage syndrome	3	0.184058241835072	0.557	0.375	DO	DOID:7400	Nijmegen breakage syndrome	0.0300182698743732	0.184058241835072	1	2	3	8
DOID:7998 hyperthyroidism	14	0.184058241835072	2.597	0.157	DO	DOID:7998	hyperthyroidism	0.0301512591889649	0.184058241835072	8	6	14	89
DOID:10933 obsessive-compulsive disorder	5	0.184058241835072	0.928	0.250	DO	DOID:10933	obsessive-compulsive disorder	0.030597106523832	0.184058241835072	1	4	5	20
DOID:1800 neuroendocrine carcinoma	5	0.184058241835072	0.928	0.250	DO	DOID:1800	neuroendocrine carcinoma	0.030597106523832	0.184058241835072	2	3	5	20
DOID:8283 peritonitis	5	0.184058241835072	0.928	0.250	DO	DOID:8283	peritonitis	0.030597106523832	0.184058241835072	3	2	5	20
DOID:9352 type 2 diabetes mellitus	26	0.185887824095329	4.824	0.133	DO	DOID:9352	type 2 diabetes mellitus	0.0310613590650249	0.185887824095329	17	9	26	195
DOID:0014667 disease of metabolism	103	0.186699285583202	19.109	0.108	DO	DOID:0014667	disease of metabolism	0.0314794368005282	0.186699285583202	57	46	103	953
DOID:913 atrophic muscular disease	12	0.186699285583202	2.226	0.164	DO	DOID:913	atrophic muscular disease	0.0316793792074857	0.186699285583202	9	3	12	73
DOID:9884 muscular dystrophy	12	0.186699285583202	2.226	0.164	DO	DOID:9884	muscular dystrophy	0.0316793792074857	0.186699285583202	9	3	12	73
DOID:14566 disease of cellular proliferation	391	0.190336017553479	72.542	0.096	DO	DOID:14566	disease of cellular proliferation	0.0326924007459935	0.190336017553479	178	213	391	4066
DOID:11247 disseminated intravascular coagulation	4	0.190336017553479	0.742	0.286	DO	DOID:11247	disseminated intravascular coagulation	0.0329522304291554	0.190336017553479	4	0	4	14
DOID:1679 cystitis	4	0.190336017553479	0.742	0.286	DO	DOID:1679	cystitis	0.0329522304291554	0.190336017553479	3	1	4	14
DOID:2891 thyroid adenoma	4	0.190336017553479	0.742	0.286	DO	DOID:2891	thyroid adenoma	0.0329522304291554	0.190336017553479	2	2	4	14
DOID:0080000 muscular disease	29	0.192785501514653	5.380	0.129	DO	DOID:0080000	muscular disease	0.0335423525460464	0.192785501514653	18	11	29	224
DOID:3602 toxic encephalopathy	8	0.193847154915072	1.484	0.190	DO	DOID:3602	toxic encephalopathy	0.033894033116072	0.193847154915072	4	4	8	42
DOID:12361 Graves' disease	12	0.198083195732667	2.226	0.162	DO	DOID:12361	Graves' disease	0.0348053160460501	0.198083195732667	7	5	12	74
DOID:2473 opportunistic mycosis	7	0.204834739812997	1.299	0.200	DO	DOID:2473	opportunistic mycosis	0.0361680634467394	0.204834739812997	4	3	7	35
DOID:4195 hyperglycemia	18	0.207089207420029	3.340	0.143	DO	DOID:4195	hyperglycemia	0.0368637328924799	0.207089207420029	11	7	18	126
DOID:0060100 musculoskeletal system cancer	49	0.207089207420029	9.091	0.118	DO	DOID:0060100	musculoskeletal system cancer	0.0370565582593311	0.207089207420029	26	23	49	417
DOID:1793 pancreatic cancer	36	0.207089207420029	6.679	0.123	DO	DOID:1793	pancreatic cancer	0.0374074449308338	0.207089207420029	18	18	36	292
DOID:0060038 specific developmental disorder	23	0.207089207420029	4.267	0.135	DO	DOID:0060038	specific developmental disorder	0.0374981645839459	0.207089207420029	7	16	23	171
DOID:1712 aortic valve stenosis	6	0.207089207420029	1.113	0.214	DO	DOID:1712	aortic valve stenosis	0.0376122272023588	0.207089207420029	3	3	6	28
DOID:1520 colon carcinoma	21	0.207089207420029	3.896	0.137	DO	DOID:1520	colon carcinoma	0.0376363675845186	0.207089207420029	10	11	21	153
DOID:10286 prostate carcinoma	16	0.208843990759429	2.968	0.147	DO	DOID:10286	prostate carcinoma	0.0381351645486641	0.208843990759429	7	9	16	109
DOID:10762 portal hypertension	4	0.217846384617292	0.742	0.267	DO	DOID:10762	portal hypertension	0.0417805868895013	0.217846384617292	3	1	4	15
DOID:10976 membranous glomerulonephritis	4	0.217846384617292	0.742	0.267	DO	DOID:10976	membranous glomerulonephritis	0.0417805868895013	0.217846384617292	4	0	4	15
DOID:11971 synostosis	4	0.217846384617292	0.742	0.267	DO	DOID:11971	synostosis	0.0417805868895013	0.217846384617292	3	1	4	15
DOID:0060099 musculoskeletal system benign neoplasm	3	0.217846384617292	0.557	0.333	DO	DOID:0060099	musculoskeletal system benign neoplasm	0.0420306547409762	0.217846384617292	3	0	3	9
DOID:12337 varicocele	3	0.217846384617292	0.557	0.333	DO	DOID:12337	varicocele	0.0420306547409762	0.217846384617292	1	2	3	9
DOID:13949 interstitial cystitis	3	0.217846384617292	0.557	0.333	DO	DOID:13949	interstitial cystitis	0.0420306547409762	0.217846384617292	3	0	3	9
DOID:14175 von Hippel-Lindau disease	3	0.217846384617292	0.557	0.333	DO	DOID:14175	von Hippel-Lindau disease	0.0420306547409762	0.217846384617292	3	0	3	9
DOID:1678 chronic interstitial cystitis	3	0.217846384617292	0.557	0.333	DO	DOID:1678	chronic interstitial cystitis	0.0420306547409762	0.217846384617292	3	0	3	9
DOID:2438 dermis tumor	3	0.217846384617292	0.557	0.333	DO	DOID:2438	dermis tumor	0.0420306547409762	0.217846384617292	3	0	3	9
DOID:4418 cutaneous fibrous histiocytoma	3	0.217846384617292	0.557	0.333	DO	DOID:4418	cutaneous fibrous histiocytoma	0.0420306547409762	0.217846384617292	3	0	3	9
DOID:461 muscle benign neoplasm	3	0.217846384617292	0.557	0.333	DO	DOID:461	muscle benign neoplasm	0.0420306547409762	0.217846384617292	3	0	3	9
DOID:9742 pelvic varices	3	0.217846384617292	0.557	0.333	DO	DOID:9742	pelvic varices	0.0420306547409762	0.217846384617292	1	2	3	9
DOID:1555 urticaria	8	0.222143978198003	1.484	0.182	DO	DOID:1555	urticaria	0.0433856145663186	0.222143978198003	6	2	8	44
DOID:0050155 sensory system disease	65	0.222143978198003	12.059	0.112	DO	DOID:0050155	sensory system disease	0.0436394303402664	0.222143978198003	41	24	65	580
DOID:10303 sialadenitis	2	0.222143978198003	0.371	0.500	DO	DOID:10303	sialadenitis	0.0441991894605846	0.222143978198003	2	0	2	4
DOID:3166 leukemoid reaction	2	0.222143978198003	0.371	0.500	DO	DOID:3166	leukemoid reaction	0.0441991894605846	0.222143978198003	2	0	2	4
DOID:3491 Turner syndrome	2	0.222143978198003	0.371	0.500	DO	DOID:3491	Turner syndrome	0.0441991894605846	0.222143978198003	1	1	2	4
DOID:4959 epidermolysis bullosa dystrophica	2	0.222143978198003	0.371	0.500	DO	DOID:4959	epidermolysis bullosa dystrophica	0.0441991894605846	0.222143978198003	2	0	2	4
DOID:9663 aphthous stomatitis	2	0.222143978198003	0.371	0.500	DO	DOID:9663	aphthous stomatitis	0.0441991894605846	0.222143978198003	2	0	2	4
DOID:14221 metabolic syndrome X	5	0.222706214735043	0.928	0.227	DO	DOID:14221	metabolic syndrome X	0.0446947011483765	0.222706214735043	4	1	5	22
DOID:631 fibromyalgia	5	0.222706214735043	0.928	0.227	DO	DOID:631	fibromyalgia	0.0446947011483765	0.222706214735043	4	1	5	22
DOID:5419 schizophrenia	61	0.22280607344025	11.317	0.113	DO	DOID:5419	schizophrenia	0.0449066504608255	0.22280607344025	39	22	61	541
DOID:1168 familial hyperlipidemia	12	0.22472951466245	2.226	0.156	DO	DOID:1168	familial hyperlipidemia	0.0454878862581187	0.22472951466245	9	3	12	77
DOID:4450 renal cell carcinoma	37	0.23192995261801	6.865	0.121	DO	DOID:4450	renal cell carcinoma	0.0471451066475886	0.23192995261801	21	16	37	307
DOID:3526 cerebral infarction	9	0.239398382694836	1.670	0.170	DO	DOID:3526	cerebral infarction	0.0488694372942947	0.239398382694836	7	2	9	53
DOID:2468 psychotic disorder	61	0.240418125420412	11.317	0.112	DO	DOID:2468	psychotic disorder	0.0492846803187408	0.240418125420412	39	22	61	544
DOID:2237 hepatitis	44	0.246531484206129	8.163	0.117	DO	DOID:2237	hepatitis	0.0511681786342942	0.246531484206129	20	24	44	377
DOID:3146 lipid metabolism disorder	13	0.246531484206129	2.412	0.149	DO	DOID:3146	lipid metabolism disorder	0.0513510033947463	0.246531484206129	9	4	13	87
DOID:12205 dengue disease	4	0.246531484206129	0.742	0.250	DO	DOID:12205	dengue disease	0.0518119570596861	0.246531484206129	3	1	4	16
DOID:365 bladder disease	4	0.246531484206129	0.742	0.250	DO	DOID:365	bladder disease	0.0518119570596861	0.246531484206129	3	1	4	16
DOID:4248 coronary stenosis	4	0.246531484206129	0.742	0.250	DO	DOID:4248	coronary stenosis	0.0518119570596861	0.246531484206129	3	1	4	16
DOID:9428 intracranial hypertension	4	0.246531484206129	0.742	0.250	DO	DOID:9428	intracranial hypertension	0.0518119570596861	0.246531484206129	1	3	4	16
DOID:2452 thrombophilia	5	0.249059666265966	0.928	0.217	DO	DOID:2452	thrombophilia	0.052980299980148	0.249059666265966	5	0	5	23
DOID:10871 age related macular degeneration	10	0.249059666265966	1.855	0.161	DO	DOID:10871	age related macular degeneration	0.0529868540634743	0.249059666265966	8	2	10	62
DOID:2007 degeneration of macula and posterior pole	10	0.249059666265966	1.855	0.161	DO	DOID:2007	degeneration of macula and posterior pole	0.0529868540634743	0.249059666265966	8	2	10	62
DOID:0050136 systemic mycosis	7	0.249633040224509	1.299	0.184	DO	DOID:0050136	systemic mycosis	0.0536339181714751	0.249633040224509	4	3	7	38
DOID:10241 thalassemia	7	0.249633040224509	1.299	0.184	DO	DOID:10241	thalassemia	0.0536339181714751	0.249633040224509	6	1	7	38
DOID:381 arthropathy	12	0.249633040224509	2.226	0.152	DO	DOID:381	arthropathy	0.0537538846306006	0.249633040224509	6	6	12	79
DOID:2527 nephrosis	9	0.250302385157862	1.670	0.167	DO	DOID:2527	nephrosis	0.0541136078162131	0.250302385157862	7	2	9	54
DOID:627 severe combined immunodeficiency	8	0.251005786528867	1.484	0.174	DO	DOID:627	severe combined immunodeficiency	0.0544818761458006	0.251005786528867	2	6	8	46
DOID:0050825 endocardium disease	3	0.255277580300874	0.557	0.300	DO	DOID:0050825	endocardium disease	0.0560687191875304	0.255277580300874	3	0	3	10
DOID:1586 rheumatic fever	3	0.255277580300874	0.557	0.300	DO	DOID:1586	rheumatic fever	0.0560687191875304	0.255277580300874	1	2	3	10
DOID:1680 chronic cystitis	3	0.255277580300874	0.557	0.300	DO	DOID:1680	chronic cystitis	0.0560687191875304	0.255277580300874	3	0	3	10
DOID:3082 interstitial lung disease	20	0.259155403187536	3.711	0.132	DO	DOID:3082	interstitial lung disease	0.0571436547941509	0.259155403187536	14	6	20	151
DOID:974 upper respiratory tract disease	15	0.259316971566421	2.783	0.142	DO	DOID:974	upper respiratory tract disease	0.0574026371167701	0.259316971566421	7	8	15	106
DOID:2841 asthma	16	0.2595450086504	2.968	0.139	DO	DOID:2841	asthma	0.0578167202303389	0.2595450086504	10	6	16	115
DOID:0060005 autoimmune disease of endocrine system	12	0.2595450086504	2.226	0.150	DO	DOID:0060005	autoimmune disease of endocrine system	0.058244896568421	0.2595450086504	7	5	12	80
DOID:13375 temporal arteritis	6	0.2595450086504	1.113	0.194	DO	DOID:13375	temporal arteritis	0.0583473275260589	0.2595450086504	1	5	6	31
DOID:525 central nervous system vasculitis	6	0.2595450086504	1.113	0.194	DO	DOID:525	central nervous system vasculitis	0.0583473275260589	0.2595450086504	1	5	6	31
DOID:870 neuropathy	27	0.263801002074722	5.009	0.124	DO	DOID:870	neuropathy	0.0595313200203076	0.263801002074722	18	9	27	217
DOID:326 ischemia	24	0.265489762402674	4.453	0.127	DO	DOID:326	ischemia	0.0601410917415188	0.265489762402674	11	13	24	189
DOID:628 combined T cell and B cell immunodeficiency	8	0.266728936598771	1.484	0.170	DO	DOID:628	combined T cell and B cell immunodeficiency	0.0606515411387387	0.266728936598771	2	6	8	47
DOID:2789 parasitic protozoa infectious disease	16	0.270195317293496	2.968	0.138	DO	DOID:2789	parasitic protozoa infectious disease	0.0616724884433905	0.270195317293496	12	4	16	116
DOID:13809 familial combined hyperlipidemia	5	0.271037250569912	0.928	0.208	DO	DOID:13809	familial combined hyperlipidemia	0.0620981125336749	0.271037250569912	3	2	5	24
DOID:2055 post-traumatic stress disorder	4	0.272976656316615	0.742	0.235	DO	DOID:2055	post-traumatic stress disorder	0.0630347222477933	0.272976656316615	2	2	4	17
DOID:799 varicose veins	4	0.272976656316615	0.742	0.235	DO	DOID:799	varicose veins	0.0630347222477933	0.272976656316615	2	2	4	17
DOID:4448 macular degeneration	10	0.272976656316615	1.855	0.156	DO	DOID:4448	macular degeneration	0.0634829433294454	0.272976656316615	8	2	10	64
DOID:6364 migraine	10	0.272976656316615	1.855	0.156	DO	DOID:6364	migraine	0.0634829433294454	0.272976656316615	6	4	10	64
DOID:9952 acute lymphocytic leukemia	8	0.28616731817936	1.484	0.167	DO	DOID:9952	acute lymphocytic leukemia	0.0672426539639363	0.28616731817936	3	5	8	48
DOID:1073 renal hypertension	2	0.28616731817936	0.371	0.400	DO	DOID:1073	renal hypertension	0.0692618573715763	0.28616731817936	1	1	2	5
DOID:11726 Emery-Dreifuss muscular dystrophy	2	0.28616731817936	0.371	0.400	DO	DOID:11726	Emery-Dreifuss muscular dystrophy	0.0692618573715763	0.28616731817936	2	0	2	5
DOID:12326 chronic pulmonary heart disease	2	0.28616731817936	0.371	0.400	DO	DOID:12326	chronic pulmonary heart disease	0.0692618573715763	0.28616731817936	2	0	2	5
DOID:12549 hepatitis A	2	0.28616731817936	0.371	0.400	DO	DOID:12549	hepatitis A	0.0692618573715763	0.28616731817936	0	2	2	5
DOID:14228 oligospermia	2	0.28616731817936	0.371	0.400	DO	DOID:14228	oligospermia	0.0692618573715763	0.28616731817936	1	1	2	5
DOID:14557 primary pulmonary hypertension	2	0.28616731817936	0.371	0.400	DO	DOID:14557	primary pulmonary hypertension	0.0692618573715763	0.28616731817936	2	0	2	5
DOID:3390 palmoplantar keratosis	2	0.28616731817936	0.371	0.400	DO	DOID:3390	palmoplantar keratosis	0.0692618573715763	0.28616731817936	0	2	2	5
DOID:490 hemangioma of lung	2	0.28616731817936	0.371	0.400	DO	DOID:490	hemangioma of lung	0.0692618573715763	0.28616731817936	2	0	2	5
DOID:5766 pulmonary sclerosing hemangioma	2	0.28616731817936	0.371	0.400	DO	DOID:5766	pulmonary sclerosing hemangioma	0.0692618573715763	0.28616731817936	2	0	2	5
DOID:8515 Cor pulmonale	2	0.28616731817936	0.371	0.400	DO	DOID:8515	Cor pulmonale	0.0692618573715763	0.28616731817936	2	0	2	5
DOID:170 endocrine gland cancer	50	0.289248497202405	9.276	0.112	DO	DOID:170	endocrine gland cancer	0.0709294421554086	0.289248497202405	25	25	50	446
DOID:1909 melanoma	69	0.289248497202405	12.801	0.108	DO	DOID:1909	melanoma	0.0718662084421021	0.289248497202405	34	35	69	638
DOID:12571 phacogenic glaucoma	3	0.289248497202405	0.557	0.273	DO	DOID:12571	phacogenic glaucoma	0.072018083402615	0.289248497202405	2	1	3	11
DOID:13641 exfoliation syndrome	3	0.289248497202405	0.557	0.273	DO	DOID:13641	exfoliation syndrome	0.072018083402615	0.289248497202405	2	1	3	11
DOID:14018 alcoholic liver cirrhosis	3	0.289248497202405	0.557	0.273	DO	DOID:14018	alcoholic liver cirrhosis	0.072018083402615	0.289248497202405	2	1	3	11
DOID:3429 inclusion body myositis	3	0.289248497202405	0.557	0.273	DO	DOID:3429	inclusion body myositis	0.072018083402615	0.289248497202405	2	1	3	11
DOID:14069 cerebral malaria	5	0.289248497202405	0.928	0.200	DO	DOID:14069	cerebral malaria	0.0720443088746404	0.289248497202405	4	1	5	25
DOID:2018 hyperinsulinism	8	0.289248497202405	1.484	0.163	DO	DOID:2018	hyperinsulinism	0.0742583054232214	0.289248497202405	3	5	8	49
DOID:12252 Cushing's syndrome	4	0.289248497202405	0.742	0.222	DO	DOID:12252	Cushing's syndrome	0.0754220136588781	0.289248497202405	4	0	4	18
DOID:3302 chordoma	4	0.289248497202405	0.742	0.222	DO	DOID:3302	chordoma	0.0754220136588781	0.289248497202405	3	1	4	18
DOID:3303 notochordal cancer	4	0.289248497202405	0.742	0.222	DO	DOID:3303	notochordal cancer	0.0754220136588781	0.289248497202405	3	1	4	18
DOID:1398 parasitic infectious disease	18	0.289248497202405	3.340	0.130	DO	DOID:1398	parasitic infectious disease	0.0771901497705019	0.289248497202405	13	5	18	138
DOID:4451 renal carcinoma	39	0.289248497202405	7.236	0.115	DO	DOID:4451	renal carcinoma	0.078485012244419	0.289248497202405	22	17	39	340
DOID:2030 anxiety disorder	9	0.289248497202405	1.670	0.155	DO	DOID:2030	anxiety disorder	0.0786671019585048	0.289248497202405	3	6	9	58
DOID:583 hemolytic anemia	8	0.289248497202405	1.484	0.160	DO	DOID:583	hemolytic anemia	0.0816997842846281	0.289248497202405	5	3	8	50
DOID:720 normocytic anemia	8	0.289248497202405	1.484	0.160	DO	DOID:720	normocytic anemia	0.0816997842846281	0.289248497202405	5	3	8	50
DOID:263 kidney cancer	44	0.289248497202405	8.163	0.113	DO	DOID:263	kidney cancer	0.0824353137463679	0.289248497202405	25	19	44	391
DOID:3947 adrenal gland hyperfunction	5	0.289248497202405	0.928	0.192	DO	DOID:3947	adrenal gland hyperfunction	0.0828078571173985	0.289248497202405	5	0	5	26
DOID:767 muscular atrophy	7	0.289248497202405	1.299	0.167	DO	DOID:767	muscular atrophy	0.0839525656524032	0.289248497202405	4	3	7	42
DOID:201 connective tissue cancer	40	0.289248497202405	7.421	0.114	DO	DOID:201	connective tissue cancer	0.0843498751981429	0.289248497202405	23	17	40	352
DOID:13207 proliferative diabetic retinopathy	6	0.289248497202405	1.113	0.176	DO	DOID:13207	proliferative diabetic retinopathy	0.0847506571135313	0.289248497202405	4	2	6	34
DOID:9778 irritable bowel syndrome	10	0.289248497202405	1.855	0.147	DO	DOID:9778	irritable bowel syndrome	0.0882567755144887	0.289248497202405	6	4	10	68
DOID:12377 spinal muscular atrophy	4	0.289248497202405	0.742	0.211	DO	DOID:12377	spinal muscular atrophy	0.0889335829734291	0.289248497202405	2	2	4	19
DOID:1934 dysostosis	4	0.289248497202405	0.742	0.211	DO	DOID:1934	dysostosis	0.0889335829734291	0.289248497202405	3	1	4	19
DOID:4254 osteosclerosis	4	0.289248497202405	0.742	0.211	DO	DOID:4254	osteosclerosis	0.0889335829734291	0.289248497202405	3	1	4	19
DOID:0060085 organ system benign neoplasm	28	0.289248497202405	5.195	0.119	DO	DOID:0060085	organ system benign neoplasm	0.0894390139960505	0.289248497202405	17	11	28	236
DOID:1003 pelvic inflammatory disease	3	0.289248497202405	0.557	0.250	DO	DOID:1003	pelvic inflammatory disease	0.0897359850199012	0.289248497202405	3	0	3	12
DOID:11119 Gilles de la Tourette syndrome	3	0.289248497202405	0.557	0.250	DO	DOID:11119	Gilles de la Tourette syndrome	0.0897359850199012	0.289248497202405	0	3	3	12
DOID:11383 cryptorchidism	3	0.289248497202405	0.557	0.250	DO	DOID:11383	cryptorchidism	0.0897359850199012	0.289248497202405	3	0	3	12
DOID:121 vaginal disease	3	0.289248497202405	0.557	0.250	DO	DOID:121	vaginal disease	0.0897359850199012	0.289248497202405	3	0	3	12
DOID:2170 vaginitis	3	0.289248497202405	0.557	0.250	DO	DOID:2170	vaginitis	0.0897359850199012	0.289248497202405	3	0	3	12
DOID:3385 bacterial vaginosis	3	0.289248497202405	0.557	0.250	DO	DOID:3385	bacterial vaginosis	0.0897359850199012	0.289248497202405	3	0	3	12
DOID:4330 non-langerhans-cell histiocytosis	3	0.289248497202405	0.557	0.250	DO	DOID:4330	non-langerhans-cell histiocytosis	0.0897359850199012	0.289248497202405	2	1	3	12
DOID:6419 tetralogy of Fallot	3	0.289248497202405	0.557	0.250	DO	DOID:6419	tetralogy of Fallot	0.0897359850199012	0.289248497202405	0	3	3	12
DOID:0060031 autoimmune disease of gastrointestinal tract	12	0.289248497202405	2.226	0.140	DO	DOID:0060031	autoimmune disease of gastrointestinal tract	0.0904143714685707	0.289248497202405	5	7	12	86
DOID:4905 pancreatic carcinoma	26	0.289248497202405	4.824	0.120	DO	DOID:4905	pancreatic carcinoma	0.0906214029545769	0.289248497202405	13	13	26	217
DOID:654 overnutrition	34	0.289248497202405	6.308	0.115	DO	DOID:654	overnutrition	0.0909578726447519	0.289248497202405	22	12	34	295
DOID:0050134 cutaneous mycosis	1	0.289248497202405	0.186	1.000	DO	DOID:0050134	cutaneous mycosis	0.0914334181509755	0.289248497202405	0	1	1	1
DOID:0050826 tricuspid valve disease	1	0.289248497202405	0.186	1.000	DO	DOID:0050826	tricuspid valve disease	0.0914334181509755	0.289248497202405	1	0	1	1
DOID:0080007 bone deterioration disease	1	0.289248497202405	0.186	1.000	DO	DOID:0080007	bone deterioration disease	0.0914334181509755	0.289248497202405	1	0	1	1
DOID:10016 multiple endocrine neoplasia type 2B	1	0.289248497202405	0.186	1.000	DO	DOID:10016	multiple endocrine neoplasia type 2B	0.0914334181509755	0.289248497202405	1	0	1	1
DOID:10112 sleeping sickness	1	0.289248497202405	0.186	1.000	DO	DOID:10112	sleeping sickness	0.0914334181509755	0.289248497202405	0	1	1	1
DOID:10208 chondroid lipoma	1	0.289248497202405	0.186	1.000	DO	DOID:10208	chondroid lipoma	0.0914334181509755	0.289248497202405	0	1	1	1
DOID:10914 amnestic disorder	1	0.289248497202405	0.186	1.000	DO	DOID:10914	amnestic disorder	0.0914334181509755	0.289248497202405	1	0	1	1
DOID:11049 meconium aspiration syndrome	1	0.289248497202405	0.186	1.000	DO	DOID:11049	meconium aspiration syndrome	0.0914334181509755	0.289248497202405	1	0	1	1
DOID:11269 chronic apical periodontitis	1	0.289248497202405	0.186	1.000	DO	DOID:11269	chronic apical periodontitis	0.0914334181509755	0.289248497202405	1	0	1	1
DOID:11330 erysipelas	1	0.289248497202405	0.186	1.000	DO	DOID:11330	erysipelas	0.0914334181509755	0.289248497202405	1	0	1	1
DOID:1134 gingival recession	1	0.289248497202405	0.186	1.000	DO	DOID:1134	gingival recession	0.0914334181509755	0.289248497202405	1	0	1	1
DOID:11406 choroiditis	1	0.289248497202405	0.186	1.000	DO	DOID:11406	choroiditis	0.0914334181509755	0.289248497202405	1	0	1	1
DOID:12117 pulmonary alveolar microlithiasis	1	0.289248497202405	0.186	1.000	DO	DOID:12117	pulmonary alveolar microlithiasis	0.0914334181509755	0.289248497202405	1	0	1	1
DOID:12714 Ellis-Van Creveld syndrome	1	0.289248497202405	0.186	1.000	DO	DOID:12714	Ellis-Van Creveld syndrome	0.0914334181509755	0.289248497202405	1	0	1	1
DOID:12720 cerebral atherosclerosis	1	0.289248497202405	0.186	1.000	DO	DOID:12720	cerebral atherosclerosis	0.0914334181509755	0.289248497202405	1	0	1	1
DOID:12732 intermediate uveitis	1	0.289248497202405	0.186	1.000	DO	DOID:12732	intermediate uveitis	0.0914334181509755	0.289248497202405	0	1	1	1
DOID:12883 hypochondriasis	1	0.289248497202405	0.186	1.000	DO	DOID:12883	hypochondriasis	0.0914334181509755	0.289248497202405	1	0	1	1
DOID:13186 megaesophagus	1	0.289248497202405	0.186	1.000	DO	DOID:13186	megaesophagus	0.0914334181509755	0.289248497202405	0	1	1	1
DOID:13401 angioid streaks	1	0.289248497202405	0.186	1.000	DO	DOID:13401	angioid streaks	0.0914334181509755	0.289248497202405	1	0	1	1
DOID:13548 secondary Parkinson disease	1	0.289248497202405	0.186	1.000	DO	DOID:13548	secondary Parkinson disease	0.0914334181509755	0.289248497202405	1	0	1	1
DOID:14332 postencephalitic Parkinson disease	1	0.289248497202405	0.186	1.000	DO	DOID:14332	postencephalitic Parkinson disease	0.0914334181509755	0.289248497202405	1	0	1	1
DOID:14451 hyperkalemic periodic paralysis	1	0.289248497202405	0.186	1.000	DO	DOID:14451	hyperkalemic periodic paralysis	0.0914334181509755	0.289248497202405	0	1	1	1
DOID:14705 Pfeiffer syndrome	1	0.289248497202405	0.186	1.000	DO	DOID:14705	Pfeiffer syndrome	0.0914334181509755	0.289248497202405	1	0	1	1
DOID:1587 thrombocytopenia due to platelet alloimmunization	1	0.289248497202405	0.186	1.000	DO	DOID:1587	thrombocytopenia due to platelet alloimmunization	0.0914334181509755	0.289248497202405	1	0	1	1
DOID:2033 communication disorder	1	0.289248497202405	0.186	1.000	DO	DOID:2033	communication disorder	0.0914334181509755	0.289248497202405	1	0	1	1
DOID:2217 Bernard-Soulier syndrome	1	0.289248497202405	0.186	1.000	DO	DOID:2217	Bernard-Soulier syndrome	0.0914334181509755	0.289248497202405	1	0	1	1
DOID:2339 Crouzon syndrome	1	0.289248497202405	0.186	1.000	DO	DOID:2339	Crouzon syndrome	0.0914334181509755	0.289248497202405	1	0	1	1
DOID:251 alcohol-induced mental disorder	1	0.289248497202405	0.186	1.000	DO	DOID:251	alcohol-induced mental disorder	0.0914334181509755	0.289248497202405	1	0	1	1
DOID:252 alcoholic psychosis	1	0.289248497202405	0.186	1.000	DO	DOID:252	alcoholic psychosis	0.0914334181509755	0.289248497202405	1	0	1	1
DOID:2962 Cockayne syndrome	1	0.289248497202405	0.186	1.000	DO	DOID:2962	Cockayne syndrome	0.0914334181509755	0.289248497202405	1	0	1	1
DOID:3488 cellulitis	1	0.289248497202405	0.186	1.000	DO	DOID:3488	cellulitis	0.0914334181509755	0.289248497202405	1	0	1	1
DOID:3711 bladder adenocarcinoma	1	0.289248497202405	0.186	1.000	DO	DOID:3711	bladder adenocarcinoma	0.0914334181509755	0.289248497202405	1	0	1	1
DOID:4080 tricuspid valve insufficiency	1	0.289248497202405	0.186	1.000	DO	DOID:4080	tricuspid valve insufficiency	0.0914334181509755	0.289248497202405	1	0	1	1
DOID:4329 Erdheim-Chester disease	1	0.289248497202405	0.186	1.000	DO	DOID:4329	Erdheim-Chester disease	0.0914334181509755	0.289248497202405	1	0	1	1
DOID:4543 retrograde amnesia	1	0.289248497202405	0.186	1.000	DO	DOID:4543	retrograde amnesia	0.0914334181509755	0.289248497202405	1	0	1	1
DOID:4838 myoepithelial carcinoma	1	0.289248497202405	0.186	1.000	DO	DOID:4838	myoepithelial carcinoma	0.0914334181509755	0.289248497202405	0	1	1	1
DOID:5003 eunuchism	1	0.289248497202405	0.186	1.000	DO	DOID:5003	eunuchism	0.0914334181509755	0.289248497202405	1	0	1	1
DOID:5453 pulmonary venoocclusive disease	1	0.289248497202405	0.186	1.000	DO	DOID:5453	pulmonary venoocclusive disease	0.0914334181509755	0.289248497202405	1	0	1	1
DOID:5823 pediatric lymphoma	1	0.289248497202405	0.186	1.000	DO	DOID:5823	pediatric lymphoma	0.0914334181509755	0.289248497202405	0	1	1	1
DOID:6725 spinal stenosis	1	0.289248497202405	0.186	1.000	DO	DOID:6725	spinal stenosis	0.0914334181509755	0.289248497202405	1	0	1	1
DOID:7398 cerebral primitive neuroectodermal tumor	1	0.289248497202405	0.186	1.000	DO	DOID:7398	cerebral primitive neuroectodermal tumor	0.0914334181509755	0.289248497202405	0	1	1	1
DOID:778 delusional disorder	1	0.289248497202405	0.186	1.000	DO	DOID:778	delusional disorder	0.0914334181509755	0.289248497202405	1	0	1	1
DOID:823 periapical periodontitis	1	0.289248497202405	0.186	1.000	DO	DOID:823	periapical periodontitis	0.0914334181509755	0.289248497202405	1	0	1	1
DOID:8354 complement component 3 deficiency	1	0.289248497202405	0.186	1.000	DO	DOID:8354	complement component 3 deficiency	0.0914334181509755	0.289248497202405	1	0	1	1
DOID:8646 substance-induced psychosis	1	0.289248497202405	0.186	1.000	DO	DOID:8646	substance-induced psychosis	0.0914334181509755	0.289248497202405	1	0	1	1
DOID:8881 rosacea	1	0.289248497202405	0.186	1.000	DO	DOID:8881	rosacea	0.0914334181509755	0.289248497202405	1	0	1	1
DOID:8913 dermatophytosis	1	0.289248497202405	0.186	1.000	DO	DOID:8913	dermatophytosis	0.0914334181509755	0.289248497202405	0	1	1	1
DOID:93 language disorder	1	0.289248497202405	0.186	1.000	DO	DOID:93	language disorder	0.0914334181509755	0.289248497202405	1	0	1	1
DOID:9370 exophthalmos	1	0.289248497202405	0.186	1.000	DO	DOID:9370	exophthalmos	0.0914334181509755	0.289248497202405	1	0	1	1
DOID:9970 obesity	33	0.295553922445941	6.122	0.115	DO	DOID:9970	obesity	0.0936811743842432	0.295553922445941	21	12	33	286
DOID:349 systemic mastocytosis	6	0.295862698318223	1.113	0.171	DO	DOID:349	systemic mastocytosis	0.0948022282170056	0.295862698318223	4	2	6	35
DOID:437 myasthenia gravis	6	0.295862698318223	1.113	0.171	DO	DOID:437	myasthenia gravis	0.0948022282170056	0.295862698318223	2	4	6	35
DOID:783 end stage renal failure	6	0.295862698318223	1.113	0.171	DO	DOID:783	end stage renal failure	0.0948022282170056	0.295862698318223	5	1	6	35
DOID:3347 osteosarcoma	24	0.295862698318223	4.453	0.121	DO	DOID:3347	osteosarcoma	0.0955115535080203	0.295862698318223	14	10	24	199
DOID:4481 allergic rhinitis	12	0.295862698318223	2.226	0.138	DO	DOID:4481	allergic rhinitis	0.0966645103603826	0.295862698318223	6	6	12	87
DOID:3119 gastrointestinal system cancer	111	0.295862698318223	20.594	0.102	DO	DOID:3119	gastrointestinal system cancer	0.0969037698199129	0.295862698318223	56	55	111	1086
DOID:1039 prolymphocytic leukemia	2	0.295862698318223	0.371	0.333	DO	DOID:1039	prolymphocytic leukemia	0.0977339416940591	0.295862698318223	0	2	2	6
DOID:10459 common cold	2	0.295862698318223	0.371	0.333	DO	DOID:10459	common cold	0.0977339416940591	0.295862698318223	1	1	2	6
DOID:10772 thrombotic thrombocytopenic purpura	2	0.295862698318223	0.371	0.333	DO	DOID:10772	thrombotic thrombocytopenic purpura	0.0977339416940591	0.295862698318223	2	0	2	6
DOID:11130 secondary hypertension	2	0.295862698318223	0.371	0.333	DO	DOID:11130	secondary hypertension	0.0977339416940591	0.295862698318223	1	1	2	6
DOID:13365 reading disorder	2	0.295862698318223	0.371	0.333	DO	DOID:13365	reading disorder	0.0977339416940591	0.295862698318223	1	1	2	6
DOID:3614 Kallmann syndrome	2	0.295862698318223	0.371	0.333	DO	DOID:3614	Kallmann syndrome	0.0977339416940591	0.295862698318223	0	2	2	6
DOID:4428 dyslexia	2	0.295862698318223	0.371	0.333	DO	DOID:4428	dyslexia	0.0977339416940591	0.295862698318223	1	1	2	6
DOID:4682 extrahepatic bile duct carcinoma	2	0.295862698318223	0.371	0.333	DO	DOID:4682	extrahepatic bile duct carcinoma	0.0977339416940591	0.295862698318223	2	0	2	6
DOID:988 mitral valve prolapse	2	0.295862698318223	0.371	0.333	DO	DOID:988	mitral valve prolapse	0.0977339416940591	0.295862698318223	1	1	2	6
DOID:1184 nephrotic syndrome	8	0.295862698318223	1.484	0.154	DO	DOID:1184	nephrotic syndrome	0.097856396342978	0.295862698318223	6	2	8	52
DOID:14330 Parkinson's disease	19	0.296265377085621	3.525	0.125	DO	DOID:14330	Parkinson's disease	0.0983188965794256	0.296265377085621	12	7	19	152
DOID:229 female reproductive system disease	21	0.296265377085621	3.896	0.123	DO	DOID:229	female reproductive system disease	0.0984999444918602	0.296265377085621	17	4	21	171
DOID:1123 spondyloarthropathy	9	0.301342382393243	1.670	0.148	DO	DOID:1123	spondyloarthropathy	0.100903124240361	0.301342382393243	4	5	9	61
DOID:0060122 integumentary system cancer	12	0.301342382393243	2.226	0.136	DO	DOID:0060122	integumentary system cancer	0.103170073384674	0.301342382393243	3	9	12	88
DOID:2163 nasal cavity disease	12	0.301342382393243	2.226	0.136	DO	DOID:2163	nasal cavity disease	0.103170073384674	0.301342382393243	6	6	12	88
DOID:2825 nose disease	12	0.301342382393243	2.226	0.136	DO	DOID:2825	nose disease	0.103170073384674	0.301342382393243	6	6	12	88
DOID:4159 skin cancer	12	0.301342382393243	2.226	0.136	DO	DOID:4159	skin cancer	0.103170073384674	0.301342382393243	3	9	12	88
DOID:4483 rhinitis	12	0.301342382393243	2.226	0.136	DO	DOID:4483	rhinitis	0.103170073384674	0.301342382393243	6	6	12	88
DOID:10892 hypospadias	4	0.301342382393243	0.742	0.200	DO	DOID:10892	hypospadias	0.103517702085828	0.301342382393243	3	1	4	20
DOID:11123 Henoch-Schoenlein purpura	4	0.301342382393243	0.742	0.200	DO	DOID:11123	Henoch-Schoenlein purpura	0.103517702085828	0.301342382393243	3	1	4	20
DOID:13133 HELLP syndrome	4	0.301342382393243	0.742	0.200	DO	DOID:13133	HELLP syndrome	0.103517702085828	0.301342382393243	3	1	4	20
DOID:1557 hypersensitivity reaction type III disease	4	0.301342382393243	0.742	0.200	DO	DOID:1557	hypersensitivity reaction type III disease	0.103517702085828	0.301342382393243	3	1	4	20
DOID:3702 cervical adenocarcinoma	4	0.301342382393243	0.742	0.200	DO	DOID:3702	cervical adenocarcinoma	0.103517702085828	0.301342382393243	4	0	4	20
DOID:9809 hypersensitivity vasculitis	4	0.301342382393243	0.742	0.200	DO	DOID:9809	hypersensitivity vasculitis	0.103517702085828	0.301342382393243	3	1	4	20
DOID:9538 multiple myeloma	27	0.301342382393243	5.009	0.117	DO	DOID:9538	multiple myeloma	0.103562110744965	0.301342382393243	12	15	27	230
DOID:0060072 benign neoplasm	55	0.303652383413416	10.204	0.108	DO	DOID:0060072	benign neoplasm	0.1046737805174	0.303652383413416	31	24	55	510
DOID:374 nutrition disease	35	0.303652383413416	6.494	0.113	DO	DOID:374	nutrition disease	0.104904105645885	0.303652383413416	22	13	35	309
DOID:439 neuromuscular junction disease	6	0.303652383413416	1.113	0.167	DO	DOID:439	neuromuscular junction disease	0.105462439675408	0.303652383413416	2	4	6	36
DOID:13580 cholestasis	8	0.303652383413416	1.484	0.151	DO	DOID:13580	cholestasis	0.106565189062744	0.303652383413416	5	3	8	53
DOID:1682 congenital heart disease	8	0.303652383413416	1.484	0.151	DO	DOID:1682	congenital heart disease	0.106565189062744	0.303652383413416	3	5	8	53
DOID:13250 diarrhea	5	0.303652383413416	0.928	0.179	DO	DOID:13250	diarrhea	0.106709881509624	0.303652383413416	2	3	5	28
DOID:1967 leiomyosarcoma	5	0.303652383413416	0.928	0.179	DO	DOID:1967	leiomyosarcoma	0.106709881509624	0.303652383413416	2	3	5	28
DOID:2797 idiopathic interstitial pneumonia	5	0.303652383413416	0.928	0.179	DO	DOID:2797	idiopathic interstitial pneumonia	0.106709881509624	0.303652383413416	4	1	5	28
DOID:4230 smooth muscle cancer	5	0.303652383413416	0.928	0.179	DO	DOID:4230	smooth muscle cancer	0.106709881509624	0.303652383413416	2	3	5	28
DOID:150 disease of mental health	116	0.304773120180879	21.521	0.101	DO	DOID:150	disease of mental health	0.107366241304031	0.304773120180879	64	52	116	1144
DOID:8469 influenza	13	0.306583650252778	2.412	0.133	DO	DOID:8469	influenza	0.108978028180871	0.306583650252778	3	10	13	98
DOID:12895 keratoconjunctivitis sicca	3	0.306583650252778	0.557	0.231	DO	DOID:12895	keratoconjunctivitis sicca	0.10906033381085	0.306583650252778	1	2	3	13
DOID:2769 tic disorder	3	0.306583650252778	0.557	0.231	DO	DOID:2769	tic disorder	0.10906033381085	0.306583650252778	0	3	3	13
DOID:9368 keratoconjunctivitis	3	0.306583650252778	0.557	0.231	DO	DOID:9368	keratoconjunctivitis	0.10906033381085	0.306583650252778	1	2	3	13
DOID:0060084 cell type benign neoplasm	46	0.311667693337276	8.534	0.109	DO	DOID:0060084	cell type benign neoplasm	0.11113731700399	0.311667693337276	26	20	46	421
DOID:0080006 bone development disease	7	0.311802869020322	1.299	0.156	DO	DOID:0080006	bone development disease	0.111991211353552	0.311802869020322	4	3	7	45
DOID:4971 myelofibrosis	7	0.311802869020322	1.299	0.156	DO	DOID:4971	myelofibrosis	0.111991211353552	0.311802869020322	7	0	7	45
DOID:9415 allergic asthma	7	0.311802869020322	1.299	0.156	DO	DOID:9415	allergic asthma	0.111991211353552	0.311802869020322	3	4	7	45
DOID:423 myopathy	25	0.316143876873784	4.638	0.117	DO	DOID:423	myopathy	0.114094990878652	0.316143876873784	15	10	25	213
DOID:66 muscle tissue disease	25	0.316143876873784	4.638	0.117	DO	DOID:66	muscle tissue disease	0.114094990878652	0.316143876873784	15	10	25	213
DOID:1596 mental depression	6	0.322497863254237	1.113	0.162	DO	DOID:1596	mental depression	0.116715853525555	0.322497863254237	4	2	6	37
DOID:11476 osteoporosis	12	0.322497863254237	2.226	0.133	DO	DOID:11476	osteoporosis	0.116943669621045	0.322497863254237	6	6	12	90
DOID:12894 Sjogren's syndrome	9	0.323355458969747	1.670	0.143	DO	DOID:12894	Sjogren's syndrome	0.117533164242234	0.323355458969747	2	7	9	63
DOID:3070 malignant glioma	22	0.327766156063875	4.082	0.119	DO	DOID:3070	malignant glioma	0.119418677015521	0.327766156063875	12	10	22	185
DOID:10316 pneumoconiosis	5	0.328023565095663	0.928	0.172	DO	DOID:10316	pneumoconiosis	0.119794997071973	0.328023565095663	4	1	5	29
DOID:3770 pulmonary fibrosis	14	0.328921949746581	2.597	0.128	DO	DOID:3770	pulmonary fibrosis	0.120406398486044	0.328921949746581	8	6	14	109
DOID:9351 diabetes mellitus	59	0.329214001050991	10.946	0.106	DO	DOID:9351	diabetes mellitus	0.122147776600929	0.329214001050991	33	26	59	557
DOID:7693 abdominal aortic aneurysm	7	0.329214001050991	1.299	0.152	DO	DOID:7693	abdominal aortic aneurysm	0.122313399724174	0.329214001050991	5	2	7	46
DOID:9119 acute myeloid leukemia	13	0.329214001050991	2.412	0.130	DO	DOID:9119	acute myeloid leukemia	0.122447779129032	0.329214001050991	8	5	13	100
DOID:3996 urinary system cancer	48	0.329214001050991	8.905	0.108	DO	DOID:3996	urinary system cancer	0.123165778563583	0.329214001050991	26	22	48	445
DOID:0080011 bone resorption disease	12	0.329214001050991	2.226	0.132	DO	DOID:0080011	bone resorption disease	0.124208266946103	0.329214001050991	6	6	12	91
DOID:2234 focal epilepsy	8	0.329214001050991	1.484	0.145	DO	DOID:2234	focal epilepsy	0.125215032264353	0.329214001050991	4	4	8	55
DOID:13241 Behcet's disease	10	0.329214001050991	1.855	0.137	DO	DOID:13241	Behcet's disease	0.126375629594088	0.329214001050991	6	4	10	73
DOID:8692 myeloid leukemia	16	0.329214001050991	2.968	0.124	DO	DOID:8692	myeloid leukemia	0.12798356691103	0.329214001050991	8	8	16	129
DOID:3405 histiocytosis	6	0.329214001050991	1.113	0.158	DO	DOID:3405	histiocytosis	0.128543716404446	0.329214001050991	3	3	6	38
DOID:10854 salivary gland disease	2	0.329214001050991	0.371	0.286	DO	DOID:10854	salivary gland disease	0.128784903547126	0.329214001050991	2	0	2	7
DOID:10873 Kuhnt-Junius degeneration	2	0.329214001050991	0.371	0.286	DO	DOID:10873	Kuhnt-Junius degeneration	0.128784903547126	0.329214001050991	1	1	2	7
DOID:12698 gynecomastia	2	0.329214001050991	0.371	0.286	DO	DOID:12698	gynecomastia	0.128784903547126	0.329214001050991	1	1	2	7
DOID:1407 anterior uveitis	2	0.329214001050991	0.371	0.286	DO	DOID:1407	anterior uveitis	0.128784903547126	0.329214001050991	1	1	2	7
DOID:1518 cecal disease	2	0.329214001050991	0.371	0.286	DO	DOID:1518	cecal disease	0.128784903547126	0.329214001050991	1	1	2	7
DOID:2321 dyspepsia	2	0.329214001050991	0.371	0.286	DO	DOID:2321	dyspepsia	0.128784903547126	0.329214001050991	1	1	2	7
DOID:2773 contact dermatitis	2	0.329214001050991	0.371	0.286	DO	DOID:2773	contact dermatitis	0.128784903547126	0.329214001050991	2	0	2	7
DOID:3721 plasmacytoma	2	0.329214001050991	0.371	0.286	DO	DOID:3721	plasmacytoma	0.128784903547126	0.329214001050991	0	2	2	7
DOID:4226 endometrial stromal sarcoma	2	0.329214001050991	0.371	0.286	DO	DOID:4226	endometrial stromal sarcoma	0.128784903547126	0.329214001050991	2	0	2	7
DOID:495 sclerosing hemangioma	2	0.329214001050991	0.371	0.286	DO	DOID:495	sclerosing hemangioma	0.128784903547126	0.329214001050991	2	0	2	7
DOID:8337 appendicitis	2	0.329214001050991	0.371	0.286	DO	DOID:8337	appendicitis	0.128784903547126	0.329214001050991	1	1	2	7
DOID:8927 learning disability	2	0.329214001050991	0.371	0.286	DO	DOID:8927	learning disability	0.128784903547126	0.329214001050991	1	1	2	7
DOID:9470 bacterial meningitis	2	0.329214001050991	0.371	0.286	DO	DOID:9470	bacterial meningitis	0.128784903547126	0.329214001050991	1	1	2	7
DOID:9562 primary ciliary dyskinesia	2	0.329214001050991	0.371	0.286	DO	DOID:9562	primary ciliary dyskinesia	0.128784903547126	0.329214001050991	0	2	2	7
DOID:684 hepatocellular carcinoma	78	0.329214001050991	14.471	0.103	DO	DOID:684	hepatocellular carcinoma	0.129510186308716	0.329214001050991	41	37	78	756
DOID:686 liver carcinoma	78	0.329214001050991	14.471	0.103	DO	DOID:686	liver carcinoma	0.129510186308716	0.329214001050991	41	37	78	756
DOID:10140 dry eye syndrome	3	0.329214001050991	0.557	0.214	DO	DOID:10140	dry eye syndrome	0.129817089278585	0.329214001050991	1	2	3	14
DOID:12206 dengue hemorrhagic fever	3	0.329214001050991	0.557	0.214	DO	DOID:12206	dengue hemorrhagic fever	0.129817089278585	0.329214001050991	2	1	3	14
DOID:1400 lacrimal apparatus disease	3	0.329214001050991	0.557	0.214	DO	DOID:1400	lacrimal apparatus disease	0.129817089278585	0.329214001050991	1	2	3	14
DOID:2048 autoimmune hepatitis	3	0.329214001050991	0.557	0.214	DO	DOID:2048	autoimmune hepatitis	0.129817089278585	0.329214001050991	2	1	3	14
DOID:240 iris disease	3	0.329214001050991	0.557	0.214	DO	DOID:240	iris disease	0.129817089278585	0.329214001050991	2	1	3	14
DOID:2945 severe acute respiratory syndrome	3	0.329214001050991	0.557	0.214	DO	DOID:2945	severe acute respiratory syndrome	0.129817089278585	0.329214001050991	1	2	3	14
DOID:4990 essential tremor	3	0.329214001050991	0.557	0.214	DO	DOID:4990	essential tremor	0.129817089278585	0.329214001050991	2	1	3	14
DOID:2723 dermatitis	19	0.329214001050991	3.525	0.120	DO	DOID:2723	dermatitis	0.129870811784112	0.329214001050991	11	8	19	158
DOID:4948 gallbladder carcinoma	7	0.336675392587935	1.299	0.149	DO	DOID:4948	gallbladder carcinoma	0.133104224976626	0.336675392587935	1	6	7	47
DOID:5353 colonic disease	5	0.337174501289885	0.928	0.167	DO	DOID:5353	colonic disease	0.133591964335355	0.337174501289885	4	1	5	30
DOID:0080005 bone remodeling disease	16	0.337961726240296	2.968	0.123	DO	DOID:0080005	bone remodeling disease	0.134349151930862	0.337961726240296	10	6	16	130
DOID:10126 keratoconus	4	0.337961726240296	0.742	0.182	DO	DOID:10126	keratoconus	0.13565044309042	0.337961726240296	4	0	4	22
DOID:11723 Duchenne muscular dystrophy	4	0.337961726240296	0.742	0.182	DO	DOID:11723	Duchenne muscular dystrophy	0.13565044309042	0.337961726240296	3	1	4	22
DOID:272 hepatic vascular disease	4	0.337961726240296	0.742	0.182	DO	DOID:272	hepatic vascular disease	0.13565044309042	0.337961726240296	3	1	4	22
DOID:9471 meningitis	4	0.337961726240296	0.742	0.182	DO	DOID:9471	meningitis	0.13565044309042	0.337961726240296	2	2	4	22
DOID:986 alopecia areata	4	0.337961726240296	0.742	0.182	DO	DOID:986	alopecia areata	0.13565044309042	0.337961726240296	0	4	4	22
DOID:10608 celiac disease	10	0.356700394438202	1.855	0.133	DO	DOID:10608	celiac disease	0.143786205509973	0.356700394438202	4	6	10	75
DOID:633 myositis	10	0.356700394438202	1.855	0.133	DO	DOID:633	myositis	0.143786205509973	0.356700394438202	7	3	10	75
DOID:3121 gallbladder cancer	7	0.357332737049898	1.299	0.146	DO	DOID:3121	gallbladder cancer	0.144348883442207	0.357332737049898	1	6	7	48
DOID:863 nervous system disease	150	0.357771639300749	27.829	0.098	DO	DOID:863	nervous system disease	0.145227730727876	0.357771639300749	77	73	150	1523
DOID:341 peripheral vascular disease	8	0.357771639300749	1.484	0.140	DO	DOID:341	peripheral vascular disease	0.145450657838031	0.357771639300749	4	4	8	57
DOID:3627 aortic aneurysm	8	0.357771639300749	1.484	0.140	DO	DOID:3627	aortic aneurysm	0.145450657838031	0.357771639300749	6	2	8	57
DOID:4074 pancreas adenocarcinoma	18	0.357829522332786	3.340	0.119	DO	DOID:4074	pancreas adenocarcinoma	0.145782397987432	0.357829522332786	10	8	18	151
DOID:12365 malaria	12	0.360472054038111	2.226	0.128	DO	DOID:12365	malaria	0.1474799532025	0.360472054038111	10	2	12	94
DOID:4045 muscle cancer	12	0.360472054038111	2.226	0.128	DO	DOID:4045	muscle cancer	0.1474799532025	0.360472054038111	3	9	12	94
DOID:1273 respiratory syncytial virus infectious disease	3	0.366545781879342	0.557	0.200	DO	DOID:1273	respiratory syncytial virus infectious disease	0.151826214875856	0.366545781879342	3	0	3	15
DOID:13564 aspergillosis	3	0.366545781879342	0.557	0.200	DO	DOID:13564	aspergillosis	0.151826214875856	0.366545781879342	3	0	3	15
DOID:5241 hemangioblastoma	3	0.366545781879342	0.557	0.200	DO	DOID:5241	hemangioblastoma	0.151826214875856	0.366545781879342	3	0	3	15
DOID:8689 anorexia nervosa	3	0.366545781879342	0.557	0.200	DO	DOID:8689	anorexia nervosa	0.151826214875856	0.366545781879342	1	2	3	15
DOID:3571 liver cancer	78	0.366545781879342	14.471	0.102	DO	DOID:3571	liver cancer	0.151950113345493	0.366545781879342	41	37	78	764
DOID:0060058 lymphoma	10	0.366545781879342	1.855	0.132	DO	DOID:0060058	lymphoma	0.152934103240687	0.366545781879342	4	6	10	76
DOID:1924 hypogonadism	4	0.366545781879342	0.742	0.174	DO	DOID:1924	hypogonadism	0.153054683745215	0.366545781879342	1	3	4	23
DOID:4440 seminoma	4	0.366545781879342	0.742	0.174	DO	DOID:4440	seminoma	0.153054683745215	0.366545781879342	1	3	4	23
DOID:350 mastocytosis	6	0.366545781879342	1.113	0.150	DO	DOID:350	mastocytosis	0.153832853788681	0.366545781879342	4	2	6	40
DOID:520 aortic disease	8	0.366545781879342	1.484	0.138	DO	DOID:520	aortic disease	0.156136026778755	0.366545781879342	6	2	8	58
DOID:1443 cerebral degeneration	11	0.366545781879342	2.041	0.128	DO	DOID:1443	cerebral degeneration	0.159177736662767	0.366545781879342	7	4	11	86
DOID:9500 leukocyte disease	11	0.366545781879342	2.041	0.128	DO	DOID:9500	leukocyte disease	0.159177736662767	0.366545781879342	6	5	11	86
DOID:10264 mumps	2	0.366545781879342	0.371	0.250	DO	DOID:10264	mumps	0.161707114771377	0.366545781879342	0	2	2	8
DOID:10844 Japanese encephalitis	2	0.366545781879342	0.371	0.250	DO	DOID:10844	Japanese encephalitis	0.161707114771377	0.366545781879342	0	2	2	8
DOID:10908 hydrocephalus	2	0.366545781879342	0.371	0.250	DO	DOID:10908	hydrocephalus	0.161707114771377	0.366545781879342	0	2	2	8
DOID:12030 panuveitis	2	0.366545781879342	0.371	0.250	DO	DOID:12030	panuveitis	0.161707114771377	0.366545781879342	1	1	2	8
DOID:12155 lymphocytic choriomeningitis	2	0.366545781879342	0.371	0.250	DO	DOID:12155	lymphocytic choriomeningitis	0.161707114771377	0.366545781879342	1	1	2	8
DOID:14203 childhood type dermatomyositis	2	0.366545781879342	0.371	0.250	DO	DOID:14203	childhood type dermatomyositis	0.161707114771377	0.366545781879342	2	0	2	8
DOID:14447 gonadal dysgenesis	2	0.366545781879342	0.371	0.250	DO	DOID:14447	gonadal dysgenesis	0.161707114771377	0.366545781879342	1	1	2	8
DOID:2566 corneal dystrophy	2	0.366545781879342	0.371	0.250	DO	DOID:2566	corneal dystrophy	0.161707114771377	0.366545781879342	2	0	2	8
DOID:4051 alveolar rhabdomyosarcoma	2	0.366545781879342	0.371	0.250	DO	DOID:4051	alveolar rhabdomyosarcoma	0.161707114771377	0.366545781879342	1	1	2	8
DOID:8506 bullous pemphigoid	2	0.366545781879342	0.371	0.250	DO	DOID:8506	bullous pemphigoid	0.161707114771377	0.366545781879342	1	1	2	8
DOID:9008 psoriatic arthritis	2	0.366545781879342	0.371	0.250	DO	DOID:9008	psoriatic arthritis	0.161707114771377	0.366545781879342	1	1	2	8
DOID:3905 lung carcinoma	47	0.366545781879342	8.720	0.105	DO	DOID:3905	lung carcinoma	0.171840258142522	0.366545781879342	28	19	47	448
DOID:0060112 ovarian benign neoplasm	1	0.366545781879342	0.186	0.500	DO	DOID:0060112	ovarian benign neoplasm	0.17452086090914	0.366545781879342	1	0	1	2
DOID:0080010 bone structure disease	1	0.366545781879342	0.186	0.500	DO	DOID:0080010	bone structure disease	0.17452086090914	0.366545781879342	1	0	1	2
DOID:1035 natural killer cell leukemia	1	0.366545781879342	0.186	0.500	DO	DOID:1035	natural killer cell leukemia	0.17452086090914	0.366545781879342	0	1	1	2
DOID:10939 antisocial personality disorder	1	0.366545781879342	0.186	0.500	DO	DOID:10939	antisocial personality disorder	0.17452086090914	0.366545781879342	1	0	1	2
DOID:1099 alpha thalassemia	1	0.366545781879342	0.186	0.500	DO	DOID:1099	alpha thalassemia	0.17452086090914	0.366545781879342	1	0	1	2
DOID:11665 Patau syndrome	1	0.366545781879342	0.186	0.500	DO	DOID:11665	Patau syndrome	0.17452086090914	0.366545781879342	1	0	1	2
DOID:11847 coronary thrombosis	1	0.366545781879342	0.186	0.500	DO	DOID:11847	coronary thrombosis	0.17452086090914	0.366545781879342	1	0	1	2
DOID:1195 ischemic neuropathy	1	0.366545781879342	0.186	0.500	DO	DOID:1195	ischemic neuropathy	0.17452086090914	0.366545781879342	1	0	1	2
DOID:1338 congenital dyserythropoietic anemia	1	0.366545781879342	0.186	0.500	DO	DOID:1338	congenital dyserythropoietic anemia	0.17452086090914	0.366545781879342	1	0	1	2
DOID:13709 premature ejaculation	1	0.366545781879342	0.186	0.500	DO	DOID:13709	premature ejaculation	0.17452086090914	0.366545781879342	1	0	1	2
DOID:14110 anus cancer	1	0.366545781879342	0.186	0.500	DO	DOID:14110	anus cancer	0.17452086090914	0.366545781879342	1	0	1	2
DOID:1417 choroid disease	1	0.366545781879342	0.186	0.500	DO	DOID:1417	choroid disease	0.17452086090914	0.366545781879342	1	0	1	2
DOID:14550 root resorption	1	0.366545781879342	0.186	0.500	DO	DOID:14550	root resorption	0.17452086090914	0.366545781879342	1	0	1	2
DOID:14768 Saethre-Chotzen syndrome	1	0.366545781879342	0.186	0.500	DO	DOID:14768	Saethre-Chotzen syndrome	0.17452086090914	0.366545781879342	1	0	1	2
DOID:172 clear cell acanthoma	1	0.366545781879342	0.186	0.500	DO	DOID:172	clear cell acanthoma	0.17452086090914	0.366545781879342	1	0	1	2
DOID:174 acanthoma	1	0.366545781879342	0.186	0.500	DO	DOID:174	acanthoma	0.17452086090914	0.366545781879342	1	0	1	2
DOID:2044 drug-induced hepatitis	1	0.366545781879342	0.186	0.500	DO	DOID:2044	drug-induced hepatitis	0.17452086090914	0.366545781879342	1	0	1	2
DOID:2211 factor XIII deficiency	1	0.366545781879342	0.186	0.500	DO	DOID:2211	factor XIII deficiency	0.17452086090914	0.366545781879342	1	0	1	2
DOID:2512 nevoid basal cell carcinoma syndrome	1	0.366545781879342	0.186	0.500	DO	DOID:2512	nevoid basal cell carcinoma syndrome	0.17452086090914	0.366545781879342	0	1	1	2
DOID:2519 testicular disease	1	0.366545781879342	0.186	0.500	DO	DOID:2519	testicular disease	0.17452086090914	0.366545781879342	1	0	1	2
DOID:2702 pigmented villonodular synovitis	1	0.366545781879342	0.186	0.500	DO	DOID:2702	pigmented villonodular synovitis	0.17452086090914	0.366545781879342	1	0	1	2
DOID:2712 phimosis	1	0.366545781879342	0.186	0.500	DO	DOID:2712	phimosis	0.17452086090914	0.366545781879342	1	0	1	2
DOID:2717 bloom syndrome	1	0.366545781879342	0.186	0.500	DO	DOID:2717	bloom syndrome	0.17452086090914	0.366545781879342	0	1	1	2
DOID:2842 Jervell-Lange Nielsen syndrome	1	0.366545781879342	0.186	0.500	DO	DOID:2842	Jervell-Lange Nielsen syndrome	0.17452086090914	0.366545781879342	0	1	1	2
DOID:3010 lobular neoplasia	1	0.366545781879342	0.186	0.500	DO	DOID:3010	lobular neoplasia	0.17452086090914	0.366545781879342	1	0	1	2
DOID:318 progressive muscular atrophy	1	0.366545781879342	0.186	0.500	DO	DOID:318	progressive muscular atrophy	0.17452086090914	0.366545781879342	1	0	1	2
DOID:3269 ovarian cystadenoma	1	0.366545781879342	0.186	0.500	DO	DOID:3269	ovarian cystadenoma	0.17452086090914	0.366545781879342	1	0	1	2
DOID:3362 coronary aneurysm	1	0.366545781879342	0.186	0.500	DO	DOID:3362	coronary aneurysm	0.17452086090914	0.366545781879342	1	0	1	2
DOID:3857 large cell medulloblastoma	1	0.366545781879342	0.186	0.500	DO	DOID:3857	large cell medulloblastoma	0.17452086090914	0.366545781879342	0	1	1	2
DOID:4603 epidermolytic hyperkeratosis	1	0.366545781879342	0.186	0.500	DO	DOID:4603	epidermolytic hyperkeratosis	0.17452086090914	0.366545781879342	0	1	1	2
DOID:4674 androgen insensitivity syndrome	1	0.366545781879342	0.186	0.500	DO	DOID:4674	androgen insensitivity syndrome	0.17452086090914	0.366545781879342	1	0	1	2
DOID:4737 somatoform disorder	1	0.366545781879342	0.186	0.500	DO	DOID:4737	somatoform disorder	0.17452086090914	0.366545781879342	1	0	1	2
DOID:4776 rapidly progressive glomerulonephritis	1	0.366545781879342	0.186	0.500	DO	DOID:4776	rapidly progressive glomerulonephritis	0.17452086090914	0.366545781879342	1	0	1	2
DOID:4908 anal carcinoma	1	0.366545781879342	0.186	0.500	DO	DOID:4908	anal carcinoma	0.17452086090914	0.366545781879342	1	0	1	2
DOID:5240 retinal hemangioblastoma	1	0.366545781879342	0.186	0.500	DO	DOID:5240	retinal hemangioblastoma	0.17452086090914	0.366545781879342	1	0	1	2
DOID:6263 inflammatory breast carcinoma	1	0.366545781879342	0.186	0.500	DO	DOID:6263	inflammatory breast carcinoma	0.17452086090914	0.366545781879342	1	0	1	2
DOID:646 viral encephalitis	1	0.366545781879342	0.186	0.500	DO	DOID:646	viral encephalitis	0.17452086090914	0.366545781879342	1	0	1	2
DOID:6823 pancreatoblastoma	1	0.366545781879342	0.186	0.500	DO	DOID:6823	pancreatoblastoma	0.17452086090914	0.366545781879342	1	0	1	2
DOID:7427 anthrax disease	1	0.366545781879342	0.186	0.500	DO	DOID:7427	anthrax disease	0.17452086090914	0.366545781879342	1	0	1	2
DOID:749 active peptic ulcer disease	1	0.366545781879342	0.186	0.500	DO	DOID:749	active peptic ulcer disease	0.17452086090914	0.366545781879342	1	0	1	2
DOID:899 choledochal cyst	1	0.366545781879342	0.186	0.500	DO	DOID:899	choledochal cyst	0.17452086090914	0.366545781879342	0	1	1	2
DOID:9111 cutaneous leishmaniasis	1	0.366545781879342	0.186	0.500	DO	DOID:9111	cutaneous leishmaniasis	0.17452086090914	0.366545781879342	0	1	1	2
DOID:9505 cannabis abuse	1	0.366545781879342	0.186	0.500	DO	DOID:9505	cannabis abuse	0.17452086090914	0.366545781879342	1	0	1	2
DOID:9584 Venezuelan equine encephalitis	1	0.366545781879342	0.186	0.500	DO	DOID:9584	Venezuelan equine encephalitis	0.17452086090914	0.366545781879342	0	1	1	2
DOID:9620 vesicoureteral reflux	1	0.366545781879342	0.186	0.500	DO	DOID:9620	vesicoureteral reflux	0.17452086090914	0.366545781879342	1	0	1	2
DOID:9682 yellow fever	1	0.366545781879342	0.186	0.500	DO	DOID:9682	yellow fever	0.17452086090914	0.366545781879342	0	1	1	2
DOID:9766 xanthogranulomatous cholecystitis	1	0.366545781879342	0.186	0.500	DO	DOID:9766	xanthogranulomatous cholecystitis	0.17452086090914	0.366545781879342	0	1	1	2
DOID:9768 heart aneurysm	1	0.366545781879342	0.186	0.500	DO	DOID:9768	heart aneurysm	0.17452086090914	0.366545781879342	1	0	1	2
DOID:0060033 autoimmune disease of peripheral nervous system	3	0.366545781879342	0.557	0.188	DO	DOID:0060033	autoimmune disease of peripheral nervous system	0.17490642821805	0.366545781879342	2	1	3	16
DOID:12842 Guillain-Barre syndrome	3	0.366545781879342	0.557	0.188	DO	DOID:12842	Guillain-Barre syndrome	0.17490642821805	0.366545781879342	2	1	3	16
DOID:1508 candidiasis	3	0.366545781879342	0.557	0.188	DO	DOID:1508	candidiasis	0.17490642821805	0.366545781879342	1	2	3	16
DOID:1882 atrial heart septal defect	3	0.366545781879342	0.557	0.188	DO	DOID:1882	atrial heart septal defect	0.17490642821805	0.366545781879342	2	1	3	16
DOID:1969 cerebral palsy	3	0.366545781879342	0.557	0.188	DO	DOID:1969	cerebral palsy	0.17490642821805	0.366545781879342	1	2	3	16
DOID:61 mitral valve disease	3	0.366545781879342	0.557	0.188	DO	DOID:61	mitral valve disease	0.17490642821805	0.366545781879342	1	2	3	16
DOID:9637 stomatitis	3	0.366545781879342	0.557	0.188	DO	DOID:9637	stomatitis	0.17490642821805	0.366545781879342	3	0	3	16
DOID:3355 fibrosarcoma	5	0.374133461449169	0.928	0.152	DO	DOID:3355	fibrosarcoma	0.178849329116528	0.374133461449169	4	1	5	33
DOID:4606 bile duct cancer	15	0.379160194316915	2.783	0.118	DO	DOID:4606	bile duct cancer	0.181905450675729	0.379160194316915	6	9	15	127
DOID:4897 bile duct carcinoma	15	0.379160194316915	2.783	0.118	DO	DOID:4897	bile duct carcinoma	0.181905450675729	0.379160194316915	6	9	15	127
DOID:127 leiomyoma	11	0.388501402677613	2.041	0.124	DO	DOID:127	leiomyoma	0.187051161419972	0.388501402677613	8	3	11	89
DOID:8398 osteoarthritis	19	0.388501402677613	3.525	0.114	DO	DOID:8398	osteoarthritis	0.187056230918851	0.388501402677613	13	6	19	167
DOID:13141 uveitis	4	0.393501512704695	0.742	0.160	DO	DOID:13141	uveitis	0.190141557818548	0.393501512704695	2	2	4	25
DOID:2600 laryngeal carcinoma	4	0.393501512704695	0.742	0.160	DO	DOID:2600	laryngeal carcinoma	0.190141557818548	0.393501512704695	2	2	4	25
DOID:12704 ataxia telangiectasia	5	0.394861721710708	0.928	0.147	DO	DOID:12704	ataxia telangiectasia	0.195073238082562	0.394861721710708	0	5	5	34
DOID:3713 ovary adenocarcinoma	5	0.394861721710708	0.928	0.147	DO	DOID:3713	ovary adenocarcinoma	0.195073238082562	0.394861721710708	3	2	5	34
DOID:0080008 ischemic bone disease	6	0.394861721710708	1.113	0.140	DO	DOID:0080008	ischemic bone disease	0.195446859508818	0.394861721710708	5	1	6	43
DOID:0060039 autoimmune disease of skin and connective tissue	2	0.394861721710708	0.371	0.222	DO	DOID:0060039	autoimmune disease of skin and connective tissue	0.195900389065778	0.394861721710708	1	1	2	9
DOID:10688 hypertrophy of breast	2	0.394861721710708	0.371	0.222	DO	DOID:10688	hypertrophy of breast	0.195900389065778	0.394861721710708	1	1	2	9
DOID:1159 functional gastric disease	2	0.394861721710708	0.371	0.222	DO	DOID:1159	functional gastric disease	0.195900389065778	0.394861721710708	1	1	2	9
DOID:12120 pulmonary alveolar proteinosis	2	0.394861721710708	0.371	0.222	DO	DOID:12120	pulmonary alveolar proteinosis	0.195900389065778	0.394861721710708	2	0	2	9
DOID:1558 angioedema	2	0.394861721710708	0.371	0.222	DO	DOID:1558	angioedema	0.195900389065778	0.394861721710708	1	1	2	9
DOID:1729 retinal vascular occlusion	2	0.394861721710708	0.371	0.222	DO	DOID:1729	retinal vascular occlusion	0.195900389065778	0.394861721710708	2	0	2	9
DOID:2224 hemorrhagic thrombocythemia	2	0.394861721710708	0.371	0.222	DO	DOID:2224	hemorrhagic thrombocythemia	0.195900389065778	0.394861721710708	2	0	2	9
DOID:2843 long QT syndrome	2	0.394861721710708	0.371	0.222	DO	DOID:2843	long QT syndrome	0.195900389065778	0.394861721710708	1	1	2	9
DOID:5119 ovarian cyst	2	0.394861721710708	0.371	0.222	DO	DOID:5119	ovarian cyst	0.195900389065778	0.394861721710708	2	0	2	9
DOID:585 nephrolithiasis	2	0.394861721710708	0.371	0.222	DO	DOID:585	nephrolithiasis	0.195900389065778	0.394861721710708	2	0	2	9
DOID:6536 plasma cell neoplasm	2	0.394861721710708	0.371	0.222	DO	DOID:6536	plasma cell neoplasm	0.195900389065778	0.394861721710708	0	2	2	9
DOID:9993 hypoglycemia	2	0.394861721710708	0.371	0.222	DO	DOID:9993	hypoglycemia	0.195900389065778	0.394861721710708	1	1	2	9
DOID:3498 pancreatic ductal adenocarcinoma	11	0.396013607091294	2.041	0.122	DO	DOID:3498	pancreatic ductal adenocarcinoma	0.196812964075518	0.396013607091294	3	8	11	90
DOID:10487 Hirschsprung's disease	3	0.397415568742388	0.557	0.176	DO	DOID:10487	Hirschsprung's disease	0.198878936640247	0.397415568742388	2	1	3	17
DOID:11836 clubfoot	3	0.397415568742388	0.557	0.176	DO	DOID:11836	clubfoot	0.198878936640247	0.397415568742388	1	2	3	17
DOID:1921 Klinefelter's syndrome	3	0.397415568742388	0.557	0.176	DO	DOID:1921	Klinefelter's syndrome	0.198878936640247	0.397415568742388	1	2	3	17
DOID:4752 multiple system atrophy	3	0.397415568742388	0.557	0.176	DO	DOID:4752	multiple system atrophy	0.198878936640247	0.397415568742388	2	1	3	17
DOID:0060041 autism spectrum disorder	18	0.40008899696214	3.340	0.113	DO	DOID:0060041	autism spectrum disorder	0.200906016562384	0.40008899696214	12	6	18	159
DOID:12849 autistic disorder	18	0.40008899696214	3.340	0.113	DO	DOID:12849	autistic disorder	0.200906016562384	0.40008899696214	12	6	18	159
DOID:12449 aplastic anemia	8	0.401563809196323	1.484	0.129	DO	DOID:12449	aplastic anemia	0.202338353471016	0.401563809196323	4	4	8	62
DOID:784 chronic kidney failure	8	0.401563809196323	1.484	0.129	DO	DOID:784	chronic kidney failure	0.202338353471016	0.401563809196323	6	2	8	62
DOID:2043 hepatitis B	20	0.413090759090195	3.711	0.111	DO	DOID:2043	hepatitis B	0.208502312512364	0.413090759090195	8	12	20	180
DOID:10159 osteonecrosis	4	0.413262338004128	0.742	0.154	DO	DOID:10159	osteonecrosis	0.209656776127848	0.413262338004128	4	0	4	26
DOID:13129 severe pre-eclampsia	4	0.413262338004128	0.742	0.154	DO	DOID:13129	severe pre-eclampsia	0.209656776127848	0.413262338004128	3	1	4	26
DOID:184 bone cancer	4	0.413262338004128	0.742	0.154	DO	DOID:184	bone cancer	0.209656776127848	0.413262338004128	3	1	4	26
DOID:0050339 commensal bacterial infectious disease	5	0.41674994885227	0.928	0.143	DO	DOID:0050339	commensal bacterial infectious disease	0.211785073060154	0.41674994885227	3	2	5	35
DOID:3908 non-small cell lung carcinoma	39	0.431153064925208	7.236	0.104	DO	DOID:3908	non-small cell lung carcinoma	0.220232962533144	0.431153064925208	21	18	39	376
DOID:10579 leukodystrophy	9	0.431153064925208	1.670	0.123	DO	DOID:10579	leukodystrophy	0.220357682685537	0.431153064925208	7	2	9	73
DOID:10825 essential hypertension	13	0.431153064925208	2.412	0.116	DO	DOID:10825	essential hypertension	0.221361188667361	0.431153064925208	11	2	13	112
DOID:10113 trypanosomiasis	3	0.431153064925208	0.557	0.167	DO	DOID:10113	trypanosomiasis	0.223570321236521	0.431153064925208	1	2	3	18
DOID:2730 epidermolysis bullosa	3	0.431153064925208	0.557	0.167	DO	DOID:2730	epidermolysis bullosa	0.223570321236521	0.431153064925208	3	0	3	18
DOID:2876 laryngeal squamous cell carcinoma	3	0.431153064925208	0.557	0.167	DO	DOID:2876	laryngeal squamous cell carcinoma	0.223570321236521	0.431153064925208	1	2	3	18
DOID:3369 peripheral primitive neuroectodermal tumor	3	0.431153064925208	0.557	0.167	DO	DOID:3369	peripheral primitive neuroectodermal tumor	0.223570321236521	0.431153064925208	3	0	3	18
DOID:3407 carotid artery disease	3	0.431153064925208	0.557	0.167	DO	DOID:3407	carotid artery disease	0.223570321236521	0.431153064925208	2	1	3	18
DOID:5214 demyelinating polyneuropathy	3	0.431153064925208	0.557	0.167	DO	DOID:5214	demyelinating polyneuropathy	0.223570321236521	0.431153064925208	2	1	3	18
DOID:706 mature B-cell neoplasm	3	0.431153064925208	0.557	0.167	DO	DOID:706	mature B-cell neoplasm	0.223570321236521	0.431153064925208	0	3	3	18
DOID:707 B-cell lymphoma	3	0.431153064925208	0.557	0.167	DO	DOID:707	B-cell lymphoma	0.223570321236521	0.431153064925208	0	3	3	18
DOID:9007 sudden infant death syndrome	3	0.431153064925208	0.557	0.167	DO	DOID:9007	sudden infant death syndrome	0.223570321236521	0.431153064925208	2	1	3	18
DOID:1612 breast cancer	46	0.431153064925208	8.534	0.102	DO	DOID:1612	breast cancer	0.22661555075407	0.431153064925208	26	20	46	450
DOID:5093 thoracic cancer	46	0.431153064925208	8.534	0.102	DO	DOID:5093	thoracic cancer	0.22661555075407	0.431153064925208	26	20	46	450
DOID:75 lymphatic system disease	11	0.431153064925208	2.041	0.118	DO	DOID:75	lymphatic system disease	0.227389322989258	0.431153064925208	7	4	11	93
DOID:1561 cognitive disorder	90	0.431153064925208	16.698	0.098	DO	DOID:1561	cognitive disorder	0.227947496533176	0.431153064925208	54	36	90	914
DOID:3304 germinoma	4	0.431153064925208	0.742	0.148	DO	DOID:3304	germinoma	0.229706473772857	0.431153064925208	1	3	4	27
DOID:4798 aggressive systemic mastocytosis	4	0.431153064925208	0.742	0.148	DO	DOID:4798	aggressive systemic mastocytosis	0.229706473772857	0.431153064925208	3	1	4	27
DOID:13025 retinopathy of prematurity	2	0.431153064925208	0.371	0.200	DO	DOID:13025	retinopathy of prematurity	0.230858306535339	0.431153064925208	2	0	2	10
DOID:1387 hypolipoproteinemia	2	0.431153064925208	0.371	0.200	DO	DOID:1387	hypolipoproteinemia	0.230858306535339	0.431153064925208	0	2	2	10
DOID:182 calcinosis	2	0.431153064925208	0.371	0.200	DO	DOID:182	calcinosis	0.230858306535339	0.431153064925208	1	1	2	10
DOID:2340 craniosynostosis	2	0.431153064925208	0.371	0.200	DO	DOID:2340	craniosynostosis	0.230858306535339	0.431153064925208	2	0	2	10
DOID:2738 pseudoxanthoma elasticum	2	0.431153064925208	0.371	0.200	DO	DOID:2738	pseudoxanthoma elasticum	0.230858306535339	0.431153064925208	2	0	2	10
DOID:4621 holoprosencephaly	2	0.431153064925208	0.371	0.200	DO	DOID:4621	holoprosencephaly	0.230858306535339	0.431153064925208	0	2	2	10
DOID:5200 urinary tract obstruction	2	0.431153064925208	0.371	0.200	DO	DOID:5200	urinary tract obstruction	0.230858306535339	0.431153064925208	1	1	2	10
DOID:6132 bronchitis	2	0.431153064925208	0.371	0.200	DO	DOID:6132	bronchitis	0.230858306535339	0.431153064925208	0	2	2	10
DOID:0050687 cell type cancer	135	0.431153064925208	25.046	0.097	DO	DOID:0050687	cell type cancer	0.231898562905273	0.431153064925208	64	71	135	1396
DOID:2277 gonadal disease	7	0.431153064925208	1.299	0.127	DO	DOID:2277	gonadal disease	0.234162339979487	0.431153064925208	2	5	7	55
DOID:289 endometriosis	11	0.431153064925208	2.041	0.117	DO	DOID:289	endometriosis	0.237979721394732	0.431153064925208	9	2	11	94
DOID:4645 retinal cancer	13	0.431153064925208	2.412	0.114	DO	DOID:4645	retinal cancer	0.240496592800969	0.431153064925208	7	6	13	114
DOID:0050032 mineral metabolism disease	3	0.431153064925208	0.557	0.158	DO	DOID:0050032	mineral metabolism disease	0.248814709660851	0.431153064925208	2	1	3	19
DOID:10575 calcium metabolism disease	3	0.431153064925208	0.557	0.158	DO	DOID:10575	calcium metabolism disease	0.248814709660851	0.431153064925208	2	1	3	19
DOID:11372 megacolon	3	0.431153064925208	0.557	0.158	DO	DOID:11372	megacolon	0.248814709660851	0.431153064925208	2	1	3	19
DOID:2731 vesiculobullous skin disease	3	0.431153064925208	0.557	0.158	DO	DOID:2731	vesiculobullous skin disease	0.248814709660851	0.431153064925208	3	0	3	19
DOID:3087 gingivitis	3	0.431153064925208	0.557	0.158	DO	DOID:3087	gingivitis	0.248814709660851	0.431153064925208	3	0	3	19
DOID:640 encephalomyelitis	3	0.431153064925208	0.557	0.158	DO	DOID:640	encephalomyelitis	0.248814709660851	0.431153064925208	1	2	3	19
DOID:10132 psychosexual disorder	1	0.431153064925208	0.186	0.333	DO	DOID:10132	psychosexual disorder	0.250022855813259	0.431153064925208	1	0	1	3
DOID:10350 breast cyst	1	0.431153064925208	0.186	0.333	DO	DOID:10350	breast cyst	0.250022855813259	0.431153064925208	1	0	1	3
DOID:10581 metachromatic leukodystrophy	1	0.431153064925208	0.186	0.333	DO	DOID:10581	metachromatic leukodystrophy	0.250022855813259	0.431153064925208	1	0	1	3
DOID:10944 tongue disease	1	0.431153064925208	0.186	0.333	DO	DOID:10944	tongue disease	0.250022855813259	0.431153064925208	1	0	1	3
DOID:11198 DiGeorge syndrome	1	0.431153064925208	0.186	0.333	DO	DOID:11198	DiGeorge syndrome	0.250022855813259	0.431153064925208	0	1	1	3
DOID:11555 Fuchs' endothelial dystrophy	1	0.431153064925208	0.186	0.333	DO	DOID:11555	Fuchs' endothelial dystrophy	0.250022855813259	0.431153064925208	1	0	1	3
DOID:11717 neonatal diabetes mellitus	1	0.431153064925208	0.186	0.333	DO	DOID:11717	neonatal diabetes mellitus	0.250022855813259	0.431153064925208	0	1	1	3
DOID:12098 trigeminal neuralgia	1	0.431153064925208	0.186	0.333	DO	DOID:12098	trigeminal neuralgia	0.250022855813259	0.431153064925208	0	1	1	3
DOID:12139 dysthymic disorder	1	0.431153064925208	0.186	0.333	DO	DOID:12139	dysthymic disorder	0.250022855813259	0.431153064925208	1	0	1	3
DOID:12318 corneal granular dystrophy	1	0.431153064925208	0.186	0.333	DO	DOID:12318	corneal granular dystrophy	0.250022855813259	0.431153064925208	1	0	1	3
DOID:12510 retinal ischemia	1	0.431153064925208	0.186	0.333	DO	DOID:12510	retinal ischemia	0.250022855813259	0.431153064925208	1	0	1	3
DOID:12531 von Willebrand's disease	1	0.431153064925208	0.186	0.333	DO	DOID:12531	von Willebrand's disease	0.250022855813259	0.431153064925208	1	0	1	3
DOID:12960 acrocephalosyndactylia	1	0.431153064925208	0.186	0.333	DO	DOID:12960	acrocephalosyndactylia	0.250022855813259	0.431153064925208	1	0	1	3
DOID:13413 hepatic encephalopathy	1	0.431153064925208	0.186	0.333	DO	DOID:13413	hepatic encephalopathy	0.250022855813259	0.431153064925208	0	1	1	3
DOID:13767 clonorchiasis	1	0.431153064925208	0.186	0.333	DO	DOID:13767	clonorchiasis	0.250022855813259	0.431153064925208	0	1	1	3
DOID:14115 toxic shock syndrome	1	0.431153064925208	0.186	0.333	DO	DOID:14115	toxic shock syndrome	0.250022855813259	0.431153064925208	1	0	1	3
DOID:1453 atrophic glossitis	1	0.431153064925208	0.186	0.333	DO	DOID:1453	atrophic glossitis	0.250022855813259	0.431153064925208	1	0	1	3
DOID:1455 geographic tongue	1	0.431153064925208	0.186	0.333	DO	DOID:1455	geographic tongue	0.250022855813259	0.431153064925208	1	0	1	3
DOID:1456 glossitis	1	0.431153064925208	0.186	0.333	DO	DOID:1456	glossitis	0.250022855813259	0.431153064925208	1	0	1	3
DOID:14679 VACTERL association	1	0.431153064925208	0.186	0.333	DO	DOID:14679	VACTERL association	0.250022855813259	0.431153064925208	0	1	1	3
DOID:14748 Sotos syndrome	1	0.431153064925208	0.186	0.333	DO	DOID:14748	Sotos syndrome	0.250022855813259	0.431153064925208	1	0	1	3
DOID:2106 Thomsen disease	1	0.431153064925208	0.186	0.333	DO	DOID:2106	Thomsen disease	0.250022855813259	0.431153064925208	0	1	1	3
DOID:2609 adenomyoma	1	0.431153064925208	0.186	0.333	DO	DOID:2609	adenomyoma	0.250022855813259	0.431153064925208	1	0	1	3
DOID:3315 lipoma	1	0.431153064925208	0.186	0.333	DO	DOID:3315	lipoma	0.250022855813259	0.431153064925208	0	1	1	3
DOID:3354 fibrosarcoma of bone	1	0.431153064925208	0.186	0.333	DO	DOID:3354	fibrosarcoma of bone	0.250022855813259	0.431153064925208	1	0	1	3
DOID:3664 mast cell neoplasm	1	0.431153064925208	0.186	0.333	DO	DOID:3664	mast cell neoplasm	0.250022855813259	0.431153064925208	0	1	1	3
DOID:3763 hermaphroditism	1	0.431153064925208	0.186	0.333	DO	DOID:3763	hermaphroditism	0.250022855813259	0.431153064925208	1	0	1	3
DOID:4205 cerebellum cancer	1	0.431153064925208	0.186	0.333	DO	DOID:4205	cerebellum cancer	0.250022855813259	0.431153064925208	0	1	1	3
DOID:4660 indolent systemic mastocytosis	1	0.431153064925208	0.186	0.333	DO	DOID:4660	indolent systemic mastocytosis	0.250022855813259	0.431153064925208	0	1	1	3
DOID:4706 infratentorial cancer	1	0.431153064925208	0.186	0.333	DO	DOID:4706	infratentorial cancer	0.250022855813259	0.431153064925208	0	1	1	3
DOID:4964 neurotic disorder	1	0.431153064925208	0.186	0.333	DO	DOID:4964	neurotic disorder	0.250022855813259	0.431153064925208	1	0	1	3
DOID:4993 atypical polypoid adenomyoma	1	0.431153064925208	0.186	0.333	DO	DOID:4993	atypical polypoid adenomyoma	0.250022855813259	0.431153064925208	1	0	1	3
DOID:561 trigeminal nerve disease	1	0.431153064925208	0.186	0.333	DO	DOID:561	trigeminal nerve disease	0.250022855813259	0.431153064925208	0	1	1	3
DOID:5636 cervical adenosquamous carcinoma	1	0.431153064925208	0.186	0.333	DO	DOID:5636	cervical adenosquamous carcinoma	0.250022855813259	0.431153064925208	1	0	1	3
DOID:6203 thyroid hyalinizing trabecular adenoma	1	0.431153064925208	0.186	0.333	DO	DOID:6203	thyroid hyalinizing trabecular adenoma	0.250022855813259	0.431153064925208	1	0	1	3
DOID:626 complement deficiency	1	0.431153064925208	0.186	0.333	DO	DOID:626	complement deficiency	0.250022855813259	0.431153064925208	1	0	1	3
DOID:7475 diverticulitis	1	0.431153064925208	0.186	0.333	DO	DOID:7475	diverticulitis	0.250022855813259	0.431153064925208	1	0	1	3
DOID:7551 gonorrhea	1	0.431153064925208	0.186	0.333	DO	DOID:7551	gonorrhea	0.250022855813259	0.431153064925208	0	1	1	3
DOID:8483 retinal artery occlusion	1	0.431153064925208	0.186	0.333	DO	DOID:8483	retinal artery occlusion	0.250022855813259	0.431153064925208	1	0	1	3
DOID:8568 infectious mononucleosis	1	0.431153064925208	0.186	0.333	DO	DOID:8568	infectious mononucleosis	0.250022855813259	0.431153064925208	1	0	1	3
DOID:8677 perinatal necrotizing enterocolitis	1	0.431153064925208	0.186	0.333	DO	DOID:8677	perinatal necrotizing enterocolitis	0.250022855813259	0.431153064925208	0	1	1	3
DOID:8725 vascular dementia	1	0.431153064925208	0.186	0.333	DO	DOID:8725	vascular dementia	0.250022855813259	0.431153064925208	0	1	1	3
DOID:900 hepatopulmonary syndrome	1	0.431153064925208	0.186	0.333	DO	DOID:900	hepatopulmonary syndrome	0.250022855813259	0.431153064925208	1	0	1	3
DOID:9898 villonodular synovitis	1	0.431153064925208	0.186	0.333	DO	DOID:9898	villonodular synovitis	0.250022855813259	0.431153064925208	1	0	1	3
DOID:9955 hypoplastic left heart syndrome	1	0.431153064925208	0.186	0.333	DO	DOID:9955	hypoplastic left heart syndrome	0.250022855813259	0.431153064925208	0	1	1	3
DOID:10595 Charcot-Marie-Tooth disease	4	0.431153064925208	0.742	0.143	DO	DOID:10595	Charcot-Marie-Tooth disease	0.25020590581673	0.431153064925208	4	0	4	28
DOID:4896 bile duct adenocarcinoma	13	0.431153064925208	2.412	0.113	DO	DOID:4896	bile duct adenocarcinoma	0.250299023048743	0.431153064925208	5	8	13	115
DOID:4947 cholangiocarcinoma	13	0.431153064925208	2.412	0.113	DO	DOID:4947	cholangiocarcinoma	0.250299023048743	0.431153064925208	5	8	13	115
DOID:3328 temporal lobe epilepsy	6	0.43988611817172	1.113	0.128	DO	DOID:3328	temporal lobe epilepsy	0.256479014295046	0.43988611817172	3	3	6	47
DOID:8567 Hodgkin's lymphoma	6	0.43988611817172	1.113	0.128	DO	DOID:8567	Hodgkin's lymphoma	0.256479014295046	0.43988611817172	4	2	6	47
DOID:574 peripheral nervous system disease	9	0.43988611817172	1.670	0.118	DO	DOID:574	peripheral nervous system disease	0.256505514213828	0.43988611817172	7	2	9	76
DOID:9452 fatty liver disease	10	0.442711448391373	1.855	0.116	DO	DOID:9452	fatty liver disease	0.258534334202714	0.442711448391373	5	5	10	86
DOID:3620 central nervous system cancer	12	0.444933396291944	2.226	0.113	DO	DOID:3620	central nervous system cancer	0.260215138744384	0.444933396291944	5	7	12	106
DOID:11077 brucellosis	5	0.449792243749304	0.928	0.132	DO	DOID:11077	brucellosis	0.264335260766834	0.449792243749304	5	0	5	38
DOID:0060040 pervasive developmental disorder	18	0.449792243749304	3.340	0.108	DO	DOID:0060040	pervasive developmental disorder	0.264483071484156	0.449792243749304	12	6	18	167
DOID:13359 Ehlers-Danlos syndrome	2	0.449792243749304	0.371	0.182	DO	DOID:13359	Ehlers-Danlos syndrome	0.266156133898167	0.449792243749304	2	0	2	11
DOID:14504 Niemann-Pick disease	2	0.449792243749304	0.371	0.182	DO	DOID:14504	Niemann-Pick disease	0.266156133898167	0.449792243749304	1	1	2	11
DOID:2089 constipation	2	0.449792243749304	0.371	0.182	DO	DOID:2089	constipation	0.266156133898167	0.449792243749304	2	0	2	11
DOID:5688 Werner syndrome	2	0.449792243749304	0.371	0.182	DO	DOID:5688	Werner syndrome	0.266156133898167	0.449792243749304	1	1	2	11
DOID:962 neurofibroma	2	0.449792243749304	0.371	0.182	DO	DOID:962	neurofibroma	0.266156133898167	0.449792243749304	1	1	2	11
DOID:9779 bowel dysfunction	2	0.449792243749304	0.371	0.182	DO	DOID:9779	bowel dysfunction	0.266156133898167	0.449792243749304	2	0	2	11
DOID:480 movement disease	8	0.449896315899009	1.484	0.119	DO	DOID:480	movement disease	0.26660522423645	0.449896315899009	2	6	8	67
DOID:1059 intellectual disability	13	0.45486616240995	2.412	0.111	DO	DOID:1059	intellectual disability	0.270333894972322	0.45486616240995	2	11	13	117
DOID:9455 lipid storage disease	13	0.45486616240995	2.412	0.111	DO	DOID:9455	lipid storage disease	0.270333894972322	0.45486616240995	8	5	13	117
DOID:987 alopecia	6	0.457843297725033	1.113	0.125	DO	DOID:987	alopecia	0.27249760441688	0.457843297725033	2	4	6	48
DOID:331 central nervous system disease	97	0.468643143505283	17.996	0.097	DO	DOID:331	central nervous system disease	0.279788317139598	0.468643143505283	45	52	97	1003
DOID:3856 male reproductive organ cancer	39	0.468643143505283	7.236	0.101	DO	DOID:3856	male reproductive organ cancer	0.279973397419561	0.468643143505283	17	22	39	387
DOID:3565 meningioma	8	0.468643143505283	1.484	0.118	DO	DOID:3565	meningioma	0.280136383800747	0.468643143505283	5	3	8	68
DOID:0080015 physical disorder	12	0.470210444015709	2.226	0.111	DO	DOID:0080015	physical disorder	0.281478258906906	0.470210444015709	8	4	12	108
DOID:50 thyroid gland disease	16	0.476324869806039	2.968	0.107	DO	DOID:50	thyroid gland disease	0.28554875916021	0.476324869806039	10	6	16	149
DOID:10283 prostate cancer	38	0.480798084057008	7.050	0.101	DO	DOID:10283	prostate cancer	0.288644500075568	0.480798084057008	17	21	38	378
DOID:0060121 integumentary system benign neoplasm	4	0.484398051713901	0.742	0.133	DO	DOID:0060121	integumentary system benign neoplasm	0.292222372274435	0.484398051713901	3	1	4	30
DOID:3165 skin benign neoplasm	4	0.484398051713901	0.742	0.133	DO	DOID:3165	skin benign neoplasm	0.292222372274435	0.484398051713901	3	1	4	30
DOID:9261 nasopharynx carcinoma	4	0.484398051713901	0.742	0.133	DO	DOID:9261	nasopharynx carcinoma	0.292222372274435	0.484398051713901	2	2	4	30
DOID:4607 biliary tract cancer	17	0.484398051713901	3.154	0.106	DO	DOID:4607	biliary tract cancer	0.292474620371615	0.484398051713901	7	10	17	160
DOID:0060089 endocrine organ benign neoplasm	10	0.486546815195475	1.855	0.112	DO	DOID:0060089	endocrine organ benign neoplasm	0.294191097560055	0.486546815195475	4	6	10	89
DOID:655 inherited metabolic disorder	30	0.4943107768719	5.566	0.101	DO	DOID:655	inherited metabolic disorder	0.3005648445043	0.4943107768719	19	11	30	296
DOID:1019 osteomyelitis	2	0.4943107768719	0.371	0.167	DO	DOID:1019	osteomyelitis	0.30144016367382	0.4943107768719	2	0	2	12
DOID:4415 fibrous histiocytoma	2	0.4943107768719	0.371	0.167	DO	DOID:4415	fibrous histiocytoma	0.30144016367382	0.4943107768719	1	1	2	12
DOID:5166 endometrial stromal tumor	2	0.4943107768719	0.371	0.167	DO	DOID:5166	endometrial stromal tumor	0.30144016367382	0.4943107768719	2	0	2	12
DOID:7319 axonal neuropathy	2	0.4943107768719	0.371	0.167	DO	DOID:7319	axonal neuropathy	0.30144016367382	0.4943107768719	2	0	2	12
DOID:8502 bullous skin disease	2	0.4943107768719	0.371	0.167	DO	DOID:8502	bullous skin disease	0.30144016367382	0.4943107768719	1	1	2	12
DOID:4961 bone marrow disease	11	0.499375854006745	2.041	0.110	DO	DOID:4961	bone marrow disease	0.304959070190165	0.499375854006745	7	4	11	100
DOID:1116 pertussis	4	0.50058226586966	0.742	0.129	DO	DOID:1116	pertussis	0.313579451604176	0.50058226586966	2	2	4	31
DOID:1227 neutropenia	4	0.50058226586966	0.742	0.129	DO	DOID:1227	neutropenia	0.313579451604176	0.50058226586966	2	2	4	31
DOID:12987 agranulocytosis	4	0.50058226586966	0.742	0.129	DO	DOID:12987	agranulocytosis	0.313579451604176	0.50058226586966	2	2	4	31
DOID:10534 stomach cancer	25	0.50058226586966	4.638	0.102	DO	DOID:10534	stomach cancer	0.3170924523218	0.50058226586966	15	10	25	246
DOID:10485 esophageal atresia	1	0.50058226586966	0.186	0.250	DO	DOID:10485	esophageal atresia	0.318630744597484	0.50058226586966	0	1	1	4
DOID:11111 hydronephrosis	1	0.50058226586966	0.186	0.250	DO	DOID:11111	hydronephrosis	0.318630744597484	0.50058226586966	1	0	1	4
DOID:11200 T cell deficiency	1	0.50058226586966	0.186	0.250	DO	DOID:11200	T cell deficiency	0.318630744597484	0.50058226586966	0	1	1	4
DOID:11554 Chandler syndrome	1	0.50058226586966	0.186	0.250	DO	DOID:11554	Chandler syndrome	0.318630744597484	0.50058226586966	1	0	1	4
DOID:11727 facioscapulohumeral muscular dystrophy	1	0.50058226586966	0.186	0.250	DO	DOID:11727	facioscapulohumeral muscular dystrophy	0.318630744597484	0.50058226586966	1	0	1	4
DOID:12270 coloboma	1	0.50058226586966	0.186	0.250	DO	DOID:12270	coloboma	0.318630744597484	0.50058226586966	0	1	1	4
DOID:13240 tooth resorption	1	0.50058226586966	0.186	0.250	DO	DOID:13240	tooth resorption	0.318630744597484	0.50058226586966	1	0	1	4
DOID:1386 abetalipoproteinemia	1	0.50058226586966	0.186	0.250	DO	DOID:1386	abetalipoproteinemia	0.318630744597484	0.50058226586966	0	1	1	4
DOID:1388 Tangier disease	1	0.50058226586966	0.186	0.250	DO	DOID:1388	Tangier disease	0.318630744597484	0.50058226586966	0	1	1	4
DOID:1405 primary angle-closure glaucoma	1	0.50058226586966	0.186	0.250	DO	DOID:1405	primary angle-closure glaucoma	0.318630744597484	0.50058226586966	1	0	1	4
DOID:14452 hypokalemic periodic paralysis	1	0.50058226586966	0.186	0.250	DO	DOID:14452	hypokalemic periodic paralysis	0.318630744597484	0.50058226586966	0	1	1	4
DOID:14654 prostatitis	1	0.50058226586966	0.186	0.250	DO	DOID:14654	prostatitis	0.318630744597484	0.50058226586966	1	0	1	4
DOID:1529 penile disease	1	0.50058226586966	0.186	0.250	DO	DOID:1529	penile disease	0.318630744597484	0.50058226586966	1	0	1	4
DOID:216 dental caries	1	0.50058226586966	0.186	0.250	DO	DOID:216	dental caries	0.318630744597484	0.50058226586966	1	0	1	4
DOID:285 hairy cell leukemia	1	0.50058226586966	0.186	0.250	DO	DOID:285	hairy cell leukemia	0.318630744597484	0.50058226586966	0	1	1	4
DOID:3168 squamous cell neoplasm	1	0.50058226586966	0.186	0.250	DO	DOID:3168	squamous cell neoplasm	0.318630744597484	0.50058226586966	1	0	1	4
DOID:3331 frontal lobe epilepsy	1	0.50058226586966	0.186	0.250	DO	DOID:3331	frontal lobe epilepsy	0.318630744597484	0.50058226586966	1	0	1	4
DOID:3635 congenital myasthenic syndrome	1	0.50058226586966	0.186	0.250	DO	DOID:3635	congenital myasthenic syndrome	0.318630744597484	0.50058226586966	0	1	1	4
DOID:57 aortic valve insufficiency	1	0.50058226586966	0.186	0.250	DO	DOID:57	aortic valve insufficiency	0.318630744597484	0.50058226586966	0	1	1	4
DOID:6658 pulmonary large cell neuroendocrine carcinoma	1	0.50058226586966	0.186	0.250	DO	DOID:6658	pulmonary large cell neuroendocrine carcinoma	0.318630744597484	0.50058226586966	1	0	1	4
DOID:746 adenomatoid tumor	1	0.50058226586966	0.186	0.250	DO	DOID:746	adenomatoid tumor	0.318630744597484	0.50058226586966	0	1	1	4
DOID:8472 localized scleroderma	1	0.50058226586966	0.186	0.250	DO	DOID:8472	localized scleroderma	0.318630744597484	0.50058226586966	1	0	1	4
DOID:8536 herpes zoster	1	0.50058226586966	0.186	0.250	DO	DOID:8536	herpes zoster	0.318630744597484	0.50058226586966	0	1	1	4
DOID:8805 intermediate coronary syndrome	1	0.50058226586966	0.186	0.250	DO	DOID:8805	intermediate coronary syndrome	0.318630744597484	0.50058226586966	1	0	1	4
DOID:9164 achalasia	1	0.50058226586966	0.186	0.250	DO	DOID:9164	achalasia	0.318630744597484	0.50058226586966	1	0	1	4
DOID:9976 heroin dependence	1	0.50058226586966	0.186	0.250	DO	DOID:9976	heroin dependence	0.318630744597484	0.50058226586966	1	0	1	4
DOID:3952 adrenal cortex disease	5	0.501145672489365	0.928	0.122	DO	DOID:3952	adrenal cortex disease	0.319421014334307	0.501145672489365	5	0	5	41
DOID:10747 lymphoid leukemia	8	0.502848307565105	1.484	0.113	DO	DOID:10747	lymphoid leukemia	0.321715155778125	0.502848307565105	4	4	8	71
DOID:2645 benign mesothelioma	6	0.502848307565105	1.113	0.118	DO	DOID:2645	benign mesothelioma	0.321805592179908	0.502848307565105	3	3	6	51
DOID:4535 hypotrichosis	6	0.502848307565105	1.113	0.118	DO	DOID:4535	hypotrichosis	0.321805592179908	0.502848307565105	2	4	6	51
DOID:0080014 chromosomal disease	13	0.503313366432697	2.412	0.107	DO	DOID:0080014	chromosomal disease	0.32253673094395	0.503313366432697	6	7	13	122
DOID:768 retinoblastoma	12	0.50384662160325	2.226	0.107	DO	DOID:768	retinoblastoma	0.325465224973071	0.50384662160325	6	6	12	112
DOID:771 retinal cell cancer	12	0.50384662160325	2.226	0.107	DO	DOID:771	retinal cell cancer	0.325465224973071	0.50384662160325	6	6	12	112
DOID:13810 familial hypercholesterolemia	3	0.50384662160325	0.557	0.136	DO	DOID:13810	familial hypercholesterolemia	0.326350266533716	0.50384662160325	2	1	3	22
DOID:1681 heart septal defect	3	0.50384662160325	0.557	0.136	DO	DOID:1681	heart septal defect	0.326350266533716	0.50384662160325	2	1	3	22
DOID:4468 clear cell adenocarcinoma	3	0.50384662160325	0.557	0.136	DO	DOID:4468	clear cell adenocarcinoma	0.326350266533716	0.50384662160325	2	1	3	22
DOID:6543 acne	3	0.50384662160325	0.557	0.136	DO	DOID:6543	acne	0.326350266533716	0.50384662160325	3	0	3	22
DOID:9098 sebaceous gland disease	3	0.50384662160325	0.557	0.136	DO	DOID:9098	sebaceous gland disease	0.326350266533716	0.50384662160325	3	0	3	22
DOID:9252 amino acid metabolic disorder	3	0.50384662160325	0.557	0.136	DO	DOID:9252	amino acid metabolic disorder	0.326350266533716	0.50384662160325	1	2	3	22
DOID:11981 morbid obesity	4	0.509232937681661	0.742	0.125	DO	DOID:11981	morbid obesity	0.335067515262539	0.509232937681661	3	1	4	32
DOID:1272 telangiectasis	4	0.509232937681661	0.742	0.125	DO	DOID:1272	telangiectasis	0.335067515262539	0.509232937681661	0	4	4	32
DOID:1927 sphingolipidosis	4	0.509232937681661	0.742	0.125	DO	DOID:1927	sphingolipidosis	0.335067515262539	0.509232937681661	3	1	4	32
DOID:2596 larynx cancer	4	0.509232937681661	0.742	0.125	DO	DOID:2596	larynx cancer	0.335067515262539	0.509232937681661	2	2	4	32
DOID:4928 intrahepatic cholangiocarcinoma	4	0.509232937681661	0.742	0.125	DO	DOID:4928	intrahepatic cholangiocarcinoma	0.335067515262539	0.509232937681661	2	2	4	32
DOID:5158 pleural cancer	4	0.509232937681661	0.742	0.125	DO	DOID:5158	pleural cancer	0.335067515262539	0.509232937681661	3	1	4	32
DOID:7474 malignant pleural mesothelioma	4	0.509232937681661	0.742	0.125	DO	DOID:7474	malignant pleural mesothelioma	0.335067515262539	0.509232937681661	3	1	4	32
DOID:811 lipodystrophy	4	0.509232937681661	0.742	0.125	DO	DOID:811	lipodystrophy	0.335067515262539	0.509232937681661	3	1	4	32
DOID:4043 skeletal muscle cancer	8	0.509232937681661	1.484	0.111	DO	DOID:4043	skeletal muscle cancer	0.335833193472615	0.509232937681661	1	7	8	72
DOID:10808 gastric ulcer	2	0.509232937681661	0.371	0.154	DO	DOID:10808	gastric ulcer	0.336418314557997	0.509232937681661	2	0	2	13
DOID:13001 carotid stenosis	2	0.509232937681661	0.371	0.154	DO	DOID:13001	carotid stenosis	0.336418314557997	0.509232937681661	1	1	2	13
DOID:13533 osteopetrosis	2	0.509232937681661	0.371	0.154	DO	DOID:13533	osteopetrosis	0.336418314557997	0.509232937681661	1	1	2	13
DOID:1395 schistosomiasis	2	0.509232937681661	0.371	0.154	DO	DOID:1395	schistosomiasis	0.336418314557997	0.509232937681661	1	1	2	13
DOID:2526 prostate adenocarcinoma	2	0.509232937681661	0.371	0.154	DO	DOID:2526	prostate adenocarcinoma	0.336418314557997	0.509232937681661	2	0	2	13
DOID:841 extrinsic allergic alveolitis	2	0.509232937681661	0.371	0.154	DO	DOID:841	extrinsic allergic alveolitis	0.336418314557997	0.509232937681661	1	1	2	13
DOID:0060086 female reproductive organ benign neoplasm	5	0.510448500802475	0.928	0.119	DO	DOID:0060086	female reproductive organ benign neoplasm	0.338109767101575	0.510448500802475	4	1	5	42
DOID:9553 adrenal gland disease	5	0.510448500802475	0.928	0.119	DO	DOID:9553	adrenal gland disease	0.338109767101575	0.510448500802475	5	0	5	42
DOID:11714 gestational diabetes	6	0.510448500802475	1.113	0.115	DO	DOID:11714	gestational diabetes	0.338540349369428	0.510448500802475	3	3	6	52
DOID:0060116 sensory system cancer	14	0.510968674132044	2.597	0.104	DO	DOID:0060116	sensory system cancer	0.340205671924263	0.510968674132044	7	7	14	134
DOID:2174 ocular cancer	14	0.510968674132044	2.597	0.104	DO	DOID:2174	ocular cancer	0.340205671924263	0.510968674132044	7	7	14	134
DOID:3211 lysosomal storage disease	14	0.510968674132044	2.597	0.104	DO	DOID:3211	lysosomal storage disease	0.340205671924263	0.510968674132044	9	5	14	134
DOID:1289 neurodegenerative disease	70	0.515453193261914	12.987	0.096	DO	DOID:1289	neurodegenerative disease	0.3437045954373	0.515453193261914	37	33	70	729
DOID:3310 atopic dermatitis	13	0.515453193261914	2.412	0.105	DO	DOID:3310	atopic dermatitis	0.344079435639951	0.515453193261914	7	6	13	124
DOID:2154 nephroblastoma	8	0.523715077113427	1.484	0.110	DO	DOID:2154	nephroblastoma	0.350045564031025	0.523715077113427	5	3	8	73
DOID:0060118 thoracic disease	3	0.525799595357664	0.557	0.130	DO	DOID:0060118	thoracic disease	0.352344603951992	0.525799595357664	1	2	3	23
DOID:3463 breast disease	3	0.525799595357664	0.557	0.130	DO	DOID:3463	breast disease	0.352344603951992	0.525799595357664	1	2	3	23
DOID:3683 lung benign neoplasm	4	0.53148888618638	0.742	0.121	DO	DOID:3683	lung benign neoplasm	0.356614851282679	0.53148888618638	2	2	4	33
DOID:3910 lung adenocarcinoma	16	0.531607672639519	2.968	0.102	DO	DOID:3910	lung adenocarcinoma	0.361815043223341	0.531607672639519	7	9	16	157
DOID:1826 epilepsy syndrome	17	0.531607672639519	3.154	0.101	DO	DOID:1826	epilepsy syndrome	0.36664726598415	0.531607672639519	9	8	17	168
DOID:2994 germ cell cancer	45	0.531607672639519	8.349	0.097	DO	DOID:2994	germ cell cancer	0.369172791643644	0.531607672639519	20	25	45	466
DOID:11870 Pick's disease	2	0.531607672639519	0.371	0.143	DO	DOID:11870	Pick's disease	0.370851852104565	0.531607672639519	1	1	2	14
DOID:1935 Bardet-Biedl syndrome	2	0.531607672639519	0.371	0.143	DO	DOID:1935	Bardet-Biedl syndrome	0.370851852104565	0.531607672639519	0	2	2	14
DOID:214 teeth hard tissue disease	2	0.531607672639519	0.371	0.143	DO	DOID:214	teeth hard tissue disease	0.370851852104565	0.531607672639519	2	0	2	14
DOID:2226 chronic myeloproliferative disease	2	0.531607672639519	0.371	0.143	DO	DOID:2226	chronic myeloproliferative disease	0.370851852104565	0.531607672639519	2	0	2	14
DOID:4231 histiocytoma	2	0.531607672639519	0.371	0.143	DO	DOID:4231	histiocytoma	0.370851852104565	0.531607672639519	1	1	2	14
DOID:9563 bronchiectasis	2	0.531607672639519	0.371	0.143	DO	DOID:9563	bronchiectasis	0.370851852104565	0.531607672639519	2	0	2	14
DOID:0050622 reproductive organ benign neoplasm	5	0.531607672639519	0.928	0.114	DO	DOID:0050622	reproductive organ benign neoplasm	0.375689320399699	0.531607672639519	4	1	5	44
DOID:5295 intestinal disease	15	0.531607672639519	2.783	0.101	DO	DOID:5295	intestinal disease	0.376815662362733	0.531607672639519	10	5	15	148
DOID:0050621 respiratory system benign neoplasm	4	0.531607672639519	0.742	0.118	DO	DOID:0050621	respiratory system benign neoplasm	0.378153733042694	0.531607672639519	2	2	4	34
DOID:161 keratosis	4	0.531607672639519	0.742	0.118	DO	DOID:161	keratosis	0.378153733042694	0.531607672639519	1	3	4	34
DOID:1923 sex differentiation disease	4	0.531607672639519	0.742	0.118	DO	DOID:1923	sex differentiation disease	0.378153733042694	0.531607672639519	2	2	4	34
DOID:2513 basal cell carcinoma	3	0.531607672639519	0.557	0.125	DO	DOID:2513	basal cell carcinoma	0.378215833375486	0.531607672639519	1	2	3	24
DOID:3275 thymoma	3	0.531607672639519	0.557	0.125	DO	DOID:3275	thymoma	0.378215833375486	0.531607672639519	0	3	3	24
DOID:687 hepatoblastoma	3	0.531607672639519	0.557	0.125	DO	DOID:687	hepatoblastoma	0.378215833375486	0.531607672639519	1	2	3	24
DOID:1029 familial periodic paralysis	1	0.531607672639519	0.186	0.200	DO	DOID:1029	familial periodic paralysis	0.380972966403961	0.531607672639519	0	1	1	5
DOID:10632 Wolfram syndrome	1	0.531607672639519	0.186	0.200	DO	DOID:10632	Wolfram syndrome	0.380972966403961	0.531607672639519	1	0	1	5
DOID:1085 Edwards syndrome	1	0.531607672639519	0.186	0.200	DO	DOID:1085	Edwards syndrome	0.380972966403961	0.531607672639519	1	0	1	5
DOID:10964 cholesteatoma of middle ear	1	0.531607672639519	0.186	0.200	DO	DOID:10964	cholesteatoma of middle ear	0.380972966403961	0.531607672639519	1	0	1	5
DOID:11405 diphtheria	1	0.531607672639519	0.186	0.200	DO	DOID:11405	diphtheria	0.380972966403961	0.531607672639519	1	0	1	5
DOID:11433 middle ear cholesteatoma	1	0.531607672639519	0.186	0.200	DO	DOID:11433	middle ear cholesteatoma	0.380972966403961	0.531607672639519	1	0	1	5
DOID:11512 hepatic vein thrombosis	1	0.531607672639519	0.186	0.200	DO	DOID:11512	hepatic vein thrombosis	0.380972966403961	0.531607672639519	1	0	1	5
DOID:12053 cryptococcosis	1	0.531607672639519	0.186	0.200	DO	DOID:12053	cryptococcosis	0.380972966403961	0.531607672639519	0	1	1	5
DOID:12287 Crimean-Congo hemorrhagic fever	1	0.531607672639519	0.186	0.200	DO	DOID:12287	Crimean-Congo hemorrhagic fever	0.380972966403961	0.531607672639519	0	1	1	5
DOID:12995 conduct disorder	1	0.531607672639519	0.186	0.200	DO	DOID:12995	conduct disorder	0.380972966403961	0.531607672639519	1	0	1	5
DOID:14323 Marfan syndrome	1	0.531607672639519	0.186	0.200	DO	DOID:14323	Marfan syndrome	0.380972966403961	0.531607672639519	0	1	1	5
DOID:14512 candidal paronychia	1	0.531607672639519	0.186	0.200	DO	DOID:14512	candidal paronychia	0.380972966403961	0.531607672639519	0	1	1	5
DOID:14735 hereditary angioedema	1	0.531607672639519	0.186	0.200	DO	DOID:14735	hereditary angioedema	0.380972966403961	0.531607672639519	0	1	1	5
DOID:1754 mitral valve stenosis	1	0.531607672639519	0.186	0.200	DO	DOID:1754	mitral valve stenosis	0.380972966403961	0.531607672639519	0	1	1	5
DOID:2449 acromegaly	1	0.531607672639519	0.186	0.200	DO	DOID:2449	acromegaly	0.380972966403961	0.531607672639519	1	0	1	5
DOID:2559 opiate dependence	1	0.531607672639519	0.186	0.200	DO	DOID:2559	opiate dependence	0.380972966403961	0.531607672639519	1	0	1	5
DOID:2815 cranial nerve malignant neoplasm	1	0.531607672639519	0.186	0.200	DO	DOID:2815	cranial nerve malignant neoplasm	0.380972966403961	0.531607672639519	0	1	1	5
DOID:2942 bronchiolitis	1	0.531607672639519	0.186	0.200	DO	DOID:2942	bronchiolitis	0.380972966403961	0.531607672639519	1	0	1	5
DOID:3144 cutis laxa	1	0.531607672639519	0.186	0.200	DO	DOID:3144	cutis laxa	0.380972966403961	0.531607672639519	0	1	1	5
DOID:338 cranial nerve neoplasm	1	0.531607672639519	0.186	0.200	DO	DOID:338	cranial nerve neoplasm	0.380972966403961	0.531607672639519	0	1	1	5
DOID:366 olfactory nerve neoplasm	1	0.531607672639519	0.186	0.200	DO	DOID:366	olfactory nerve neoplasm	0.380972966403961	0.531607672639519	0	1	1	5
DOID:368 cerebrum cancer	1	0.531607672639519	0.186	0.200	DO	DOID:368	cerebrum cancer	0.380972966403961	0.531607672639519	0	1	1	5
DOID:369 olfactory neuroblastoma	1	0.531607672639519	0.186	0.200	DO	DOID:369	olfactory neuroblastoma	0.380972966403961	0.531607672639519	0	1	1	5
DOID:3756 protein C deficiency	1	0.531607672639519	0.186	0.200	DO	DOID:3756	protein C deficiency	0.380972966403961	0.531607672639519	1	0	1	5
DOID:3798 pleural empyema	1	0.531607672639519	0.186	0.200	DO	DOID:3798	pleural empyema	0.380972966403961	0.531607672639519	0	1	1	5
DOID:4006 bladder transitional cell carcinoma	1	0.531607672639519	0.186	0.200	DO	DOID:4006	bladder transitional cell carcinoma	0.380972966403961	0.531607672639519	0	1	1	5
DOID:4239 alveolar soft part sarcoma	1	0.531607672639519	0.186	0.200	DO	DOID:4239	alveolar soft part sarcoma	0.380972966403961	0.531607672639519	0	1	1	5
DOID:4247 coronary restenosis	1	0.531607672639519	0.186	0.200	DO	DOID:4247	coronary restenosis	0.380972966403961	0.531607672639519	1	0	1	5
DOID:4398 pustulosis of palm and sole	1	0.531607672639519	0.186	0.200	DO	DOID:4398	pustulosis of palm and sole	0.380972966403961	0.531607672639519	0	1	1	5
DOID:4677 keratitis	1	0.531607672639519	0.186	0.200	DO	DOID:4677	keratitis	0.380972966403961	0.531607672639519	1	0	1	5
DOID:5078 ganglioglioma	1	0.531607672639519	0.186	0.200	DO	DOID:5078	ganglioglioma	0.380972966403961	0.531607672639519	0	1	1	5
DOID:5557 testicular germ cell cancer	1	0.531607672639519	0.186	0.200	DO	DOID:5557	testicular germ cell cancer	0.380972966403961	0.531607672639519	0	1	1	5
DOID:8488 polyhydramnios	1	0.531607672639519	0.186	0.200	DO	DOID:8488	polyhydramnios	0.380972966403961	0.531607672639519	0	1	1	5
DOID:893 Wilson disease	1	0.531607672639519	0.186	0.200	DO	DOID:893	Wilson disease	0.380972966403961	0.531607672639519	0	1	1	5
DOID:9478 postpartum depression	1	0.531607672639519	0.186	0.200	DO	DOID:9478	postpartum depression	0.380972966403961	0.531607672639519	1	0	1	5
DOID:11054 urinary bladder cancer	10	0.531607672639519	1.855	0.104	DO	DOID:11054	urinary bladder cancer	0.381420492083307	0.531607672639519	4	6	10	96
DOID:2893 cervix carcinoma	10	0.531607672639519	1.855	0.104	DO	DOID:2893	cervix carcinoma	0.381420492083307	0.531607672639519	5	5	10	96
DOID:1380 endometrial cancer	9	0.538851496643755	1.670	0.105	DO	DOID:1380	endometrial cancer	0.387081953661405	0.538851496643755	4	5	9	86
DOID:10124 corneal disease	6	0.541094045129473	1.113	0.109	DO	DOID:10124	corneal disease	0.389158938572877	0.541094045129473	6	0	6	55
DOID:4362 cervical cancer	10	0.546542890655898	1.855	0.103	DO	DOID:4362	cervical cancer	0.394135488413808	0.546542890655898	5	5	10	97
DOID:0050624 gastrointestinal system benign neoplasm	5	0.546542890655898	0.928	0.111	DO	DOID:0050624	gastrointestinal system benign neoplasm	0.394490045107358	0.546542890655898	4	1	5	45
DOID:615 leukopenia	5	0.546542890655898	0.928	0.111	DO	DOID:615	leukopenia	0.394490045107358	0.546542890655898	2	3	5	45
DOID:11612 polycystic ovary syndrome	15	0.549751819650909	2.783	0.100	DO	DOID:11612	polycystic ovary syndrome	0.39727973874859	0.549751819650909	10	5	15	150
DOID:635 acquired immunodeficiency syndrome	7	0.551676079279602	1.299	0.106	DO	DOID:635	acquired immunodeficiency syndrome	0.399350591659944	0.551676079279602	4	3	7	66
DOID:3298 vaccinia	4	0.551676079279602	0.742	0.114	DO	DOID:3298	vaccinia	0.399620656911409	0.551676079279602	2	2	4	35
DOID:363 uterine cancer	9	0.552317614514642	1.670	0.103	DO	DOID:363	uterine cancer	0.40056109510881	0.552317614514642	4	5	9	87
DOID:1094 attention deficit hyperactivity disorder	3	0.554892496925309	0.557	0.120	DO	DOID:1094	attention deficit hyperactivity disorder	0.403862325496887	0.554892496925309	3	0	3	25
DOID:11613 hyperandrogenism	3	0.554892496925309	0.557	0.120	DO	DOID:11613	hyperandrogenism	0.403862325496887	0.554892496925309	2	1	3	25
DOID:8670 eating disorder	3	0.554892496925309	0.557	0.120	DO	DOID:8670	eating disorder	0.403862325496887	0.554892496925309	1	2	3	25
DOID:302 substance abuse	2	0.555177717172146	0.371	0.133	DO	DOID:302	substance abuse	0.404548103985905	0.555177717172146	1	1	2	15
DOID:14250 Down syndrome	6	0.555284829244546	1.113	0.107	DO	DOID:14250	Down syndrome	0.406060999163324	0.555284829244546	2	4	6	56
DOID:4007 bladder carcinoma	6	0.555284829244546	1.113	0.107	DO	DOID:4007	bladder carcinoma	0.406060999163324	0.555284829244546	2	4	6	56
DOID:421 hair disease	6	0.555284829244546	1.113	0.107	DO	DOID:421	hair disease	0.406060999163324	0.555284829244546	2	4	6	56
DOID:1205 hypersensitivity reaction type I disease	11	0.563120780578655	2.041	0.101	DO	DOID:1205	hypersensitivity reaction type I disease	0.412276195944751	0.563120780578655	6	5	11	109
DOID:3376 bone osteosarcoma	5	0.56377585236572	0.928	0.109	DO	DOID:3376	bone osteosarcoma	0.41324138704843	0.56377585236572	3	2	5	46
DOID:171 neuroectodermal tumor	15	0.578017878876722	2.783	0.098	DO	DOID:171	neuroectodermal tumor	0.428138157208633	0.578017878876722	4	11	15	153
DOID:10211 cholelithiasis	3	0.578017878876722	0.557	0.115	DO	DOID:10211	cholelithiasis	0.429193484110241	0.578017878876722	1	2	3	26
DOID:10652 Alzheimer's disease	36	0.578017878876722	6.679	0.095	DO	DOID:10652	Alzheimer's disease	0.429636394493911	0.578017878876722	23	13	36	379
DOID:3247 rhabdomyosarcoma	7	0.578017878876722	1.299	0.103	DO	DOID:3247	rhabdomyosarcoma	0.430295062204875	0.578017878876722	1	6	7	68
DOID:120 female reproductive organ cancer	39	0.578017878876722	7.236	0.095	DO	DOID:120	female reproductive organ cancer	0.43357004833104	0.578017878876722	18	21	39	412
DOID:3490 Noonan syndrome	2	0.578017878876722	0.371	0.125	DO	DOID:3490	Noonan syndrome	0.437354057667027	0.578017878876722	2	0	2	16
DOID:84 osteochondritis dissecans	2	0.578017878876722	0.371	0.125	DO	DOID:84	osteochondritis dissecans	0.437354057667027	0.578017878876722	1	1	2	16
DOID:9253 gastrointestinal stromal tumor	2	0.578017878876722	0.371	0.125	DO	DOID:9253	gastrointestinal stromal tumor	0.437354057667027	0.578017878876722	0	2	2	16
DOID:0050728 glycogen metabolism disorder	1	0.578017878876722	0.186	0.167	DO	DOID:0050728	glycogen metabolism disorder	0.437620771345942	0.578017878876722	1	0	1	6
DOID:0060043 sexual disorder	1	0.578017878876722	0.186	0.167	DO	DOID:0060043	sexual disorder	0.437620771345942	0.578017878876722	1	0	1	6
DOID:10573 osteomalacia	1	0.578017878876722	0.186	0.167	DO	DOID:10573	osteomalacia	0.437620771345942	0.578017878876722	1	0	1	6
DOID:11338 tetanus	1	0.578017878876722	0.186	0.167	DO	DOID:11338	tetanus	0.437620771345942	0.578017878876722	1	0	1	6
DOID:12028 Conn's syndrome	1	0.578017878876722	0.186	0.167	DO	DOID:12028	Conn's syndrome	0.437620771345942	0.578017878876722	0	1	1	6
DOID:13550 angle-closure glaucoma	1	0.578017878876722	0.186	0.167	DO	DOID:13550	angle-closure glaucoma	0.437620771345942	0.578017878876722	1	0	1	6
DOID:1426 ureteral disease	1	0.578017878876722	0.186	0.167	DO	DOID:1426	ureteral disease	0.437620771345942	0.578017878876722	1	0	1	6
DOID:14320 generalized anxiety disorder	1	0.578017878876722	0.186	0.167	DO	DOID:14320	generalized anxiety disorder	0.437620771345942	0.578017878876722	1	0	1	6
DOID:1595 endogenous depression	1	0.578017878876722	0.186	0.167	DO	DOID:1595	endogenous depression	0.437620771345942	0.578017878876722	1	0	1	6
DOID:1907 malignant fibroxanthoma	1	0.578017878876722	0.186	0.167	DO	DOID:1907	malignant fibroxanthoma	0.437620771345942	0.578017878876722	0	1	1	6
DOID:1949 cholecystitis	1	0.578017878876722	0.186	0.167	DO	DOID:1949	cholecystitis	0.437620771345942	0.578017878876722	0	1	1	6
DOID:2058 chronic mucocutaneous candidiasis	1	0.578017878876722	0.186	0.167	DO	DOID:2058	chronic mucocutaneous candidiasis	0.437620771345942	0.578017878876722	0	1	1	6
DOID:2747 glycogen storage disease	1	0.578017878876722	0.186	0.167	DO	DOID:2747	glycogen storage disease	0.437620771345942	0.578017878876722	1	0	1	6
DOID:3753 Hermansky-Pudlak syndrome	1	0.578017878876722	0.186	0.167	DO	DOID:3753	Hermansky-Pudlak syndrome	0.437620771345942	0.578017878876722	1	0	1	6
DOID:4644 epidermolysis bullosa simplex	1	0.578017878876722	0.186	0.167	DO	DOID:4644	epidermolysis bullosa simplex	0.437620771345942	0.578017878876722	1	0	1	6
DOID:4977 lymphedema	1	0.578017878876722	0.186	0.167	DO	DOID:4977	lymphedema	0.437620771345942	0.578017878876722	1	0	1	6
DOID:5773 oral submucous fibrosis	1	0.578017878876722	0.186	0.167	DO	DOID:5773	oral submucous fibrosis	0.437620771345942	0.578017878876722	1	0	1	6
DOID:5828 endometrioid ovary carcinoma	1	0.578017878876722	0.186	0.167	DO	DOID:5828	endometrioid ovary carcinoma	0.437620771345942	0.578017878876722	1	0	1	6
DOID:5870 eosinophilic pneumonia	1	0.578017878876722	0.186	0.167	DO	DOID:5870	eosinophilic pneumonia	0.437620771345942	0.578017878876722	1	0	1	6
DOID:9849 Meniere's disease	1	0.578017878876722	0.186	0.167	DO	DOID:9849	Meniere's disease	0.437620771345942	0.578017878876722	0	1	1	6
DOID:3748 esophagus squamous cell carcinoma	6	0.580136961077327	1.113	0.103	DO	DOID:3748	esophagus squamous cell carcinoma	0.439724828379024	0.580136961077327	2	4	6	58
DOID:1319 brain cancer	4	0.580640043420132	0.742	0.108	DO	DOID:1319	brain cancer	0.442106630821186	0.580640043420132	0	4	4	37
DOID:1389 polyneuropathy	4	0.580640043420132	0.742	0.108	DO	DOID:1389	polyneuropathy	0.442106630821186	0.580640043420132	3	1	4	37
DOID:5157 benign pleural mesothelioma	4	0.580640043420132	0.742	0.108	DO	DOID:5157	benign pleural mesothelioma	0.442106630821186	0.580640043420132	3	1	4	37
DOID:896 metal metabolism disorder	4	0.580640043420132	0.742	0.108	DO	DOID:896	metal metabolism disorder	0.442106630821186	0.580640043420132	1	3	4	37
DOID:680 tauopathy	36	0.589852010684262	6.679	0.094	DO	DOID:680	tauopathy	0.44962879367405	0.589852010684262	23	13	36	382
DOID:13378 Kawasaki disease	5	0.590248144099172	0.928	0.104	DO	DOID:13378	Kawasaki disease	0.45043915217215	0.590248144099172	4	1	5	48
DOID:13189 gout	3	0.594412838136643	0.557	0.111	DO	DOID:13189	gout	0.454129360402413	0.594412838136643	3	0	3	27
DOID:4766 embryoma	29	0.605050242471742	5.380	0.094	DO	DOID:4766	embryoma	0.462777446438335	0.605050242471742	15	14	29	308
DOID:193 reproductive organ cancer	62	0.606512006606506	11.503	0.093	DO	DOID:193	reproductive organ cancer	0.464833490285175	0.606512006606506	26	36	62	667
DOID:3459 breast carcinoma	31	0.606512006606506	5.751	0.094	DO	DOID:3459	breast carcinoma	0.46494029791541	0.606512006606506	16	15	31	330
DOID:12140 Chagas disease	2	0.609266230074232	0.371	0.118	DO	DOID:12140	Chagas disease	0.469150740470597	0.609266230074232	1	1	2	17
DOID:1852 intrahepatic cholestasis	2	0.609266230074232	0.371	0.118	DO	DOID:1852	intrahepatic cholestasis	0.469150740470597	0.609266230074232	1	1	2	17
DOID:1891 optic nerve disease	2	0.609266230074232	0.371	0.118	DO	DOID:1891	optic nerve disease	0.469150740470597	0.609266230074232	2	0	2	17
DOID:8923 skin melanoma	2	0.609266230074232	0.371	0.118	DO	DOID:8923	skin melanoma	0.469150740470597	0.609266230074232	0	2	2	17
DOID:3193 peripheral nerve sheath neoplasm	3	0.613667950786237	0.557	0.107	DO	DOID:3193	peripheral nerve sheath neoplasm	0.478600174952695	0.613667950786237	1	2	3	28
DOID:5100 middle ear disease	3	0.613667950786237	0.557	0.107	DO	DOID:5100	middle ear disease	0.478600174952695	0.613667950786237	3	0	3	28
DOID:5426 premature ovarian failure	3	0.613667950786237	0.557	0.107	DO	DOID:5426	premature ovarian failure	0.478600174952695	0.613667950786237	3	0	3	28
DOID:15 reproductive system disease	33	0.613667950786237	6.122	0.093	DO	DOID:15	reproductive system disease	0.480832020092881	0.613667950786237	23	10	33	354
DOID:657 adenoma	28	0.613667950786237	5.195	0.093	DO	DOID:657	adenoma	0.484189492779684	0.613667950786237	13	15	28	300
DOID:10456 tonsillitis	1	0.613667950786237	0.186	0.143	DO	DOID:10456	tonsillitis	0.489093415979078	0.613667950786237	0	1	1	7
DOID:11168 anogenital venereal wart	1	0.613667950786237	0.186	0.143	DO	DOID:11168	anogenital venereal wart	0.489093415979078	0.613667950786237	1	0	1	7
DOID:11720 distal muscular dystrophy	1	0.613667950786237	0.186	0.143	DO	DOID:11720	distal muscular dystrophy	0.489093415979078	0.613667950786237	0	1	1	7
DOID:11801 protein-energy malnutrition	1	0.613667950786237	0.186	0.143	DO	DOID:11801	protein-energy malnutrition	0.489093415979078	0.613667950786237	0	1	1	7
DOID:1245 vulva cancer	1	0.613667950786237	0.186	0.143	DO	DOID:1245	vulva cancer	0.489093415979078	0.613667950786237	0	1	1	7
DOID:12556 acute kidney tubular necrosis	1	0.613667950786237	0.186	0.143	DO	DOID:12556	acute kidney tubular necrosis	0.489093415979078	0.613667950786237	0	1	1	7
DOID:1294 vulva carcinoma	1	0.613667950786237	0.186	0.143	DO	DOID:1294	vulva carcinoma	0.489093415979078	0.613667950786237	0	1	1	7
DOID:13832 patent ductus arteriosus	1	0.613667950786237	0.186	0.143	DO	DOID:13832	patent ductus arteriosus	0.489093415979078	0.613667950786237	0	1	1	7
DOID:14004 thoracic aortic aneurysm	1	0.613667950786237	0.186	0.143	DO	DOID:14004	thoracic aortic aneurysm	0.489093415979078	0.613667950786237	1	0	1	7
DOID:1498 cholera	1	0.613667950786237	0.186	0.143	DO	DOID:1498	cholera	0.489093415979078	0.613667950786237	1	0	1	7
DOID:1727 retinal vein occlusion	1	0.613667950786237	0.186	0.143	DO	DOID:1727	retinal vein occlusion	0.489093415979078	0.613667950786237	1	0	1	7
DOID:2799 bronchiolitis obliterans	1	0.613667950786237	0.186	0.143	DO	DOID:2799	bronchiolitis obliterans	0.489093415979078	0.613667950786237	1	0	1	7
DOID:2987 familial Mediterranean fever	1	0.613667950786237	0.186	0.143	DO	DOID:2987	familial Mediterranean fever	0.489093415979078	0.613667950786237	1	0	1	7
DOID:3191 nemaline myopathy	1	0.613667950786237	0.186	0.143	DO	DOID:3191	nemaline myopathy	0.489093415979078	0.613667950786237	1	0	1	7
DOID:3426 vestibular disease	1	0.613667950786237	0.186	0.143	DO	DOID:3426	vestibular disease	0.489093415979078	0.613667950786237	0	1	1	7
DOID:3672 rhabdoid cancer	1	0.613667950786237	0.186	0.143	DO	DOID:3672	rhabdoid cancer	0.489093415979078	0.613667950786237	1	0	1	7
DOID:3852 Peutz-Jeghers syndrome	1	0.613667950786237	0.186	0.143	DO	DOID:3852	Peutz-Jeghers syndrome	0.489093415979078	0.613667950786237	0	1	1	7
DOID:422 congenital structural myopathy	1	0.613667950786237	0.186	0.143	DO	DOID:422	congenital structural myopathy	0.489093415979078	0.613667950786237	1	0	1	7
DOID:4830 adenosquamous carcinoma	1	0.613667950786237	0.186	0.143	DO	DOID:4830	adenosquamous carcinoma	0.489093415979078	0.613667950786237	1	0	1	7
DOID:5810 adenosine deaminase deficiency	1	0.613667950786237	0.186	0.143	DO	DOID:5810	adenosine deaminase deficiency	0.489093415979078	0.613667950786237	0	1	1	7
DOID:8544 chronic fatigue syndrome	1	0.613667950786237	0.186	0.143	DO	DOID:8544	chronic fatigue syndrome	0.489093415979078	0.613667950786237	1	0	1	7
DOID:869 cholesteatoma	1	0.613667950786237	0.186	0.143	DO	DOID:869	cholesteatoma	0.489093415979078	0.613667950786237	1	0	1	7
DOID:8970 subacute sclerosing panencephalitis	1	0.613667950786237	0.186	0.143	DO	DOID:8970	subacute sclerosing panencephalitis	0.489093415979078	0.613667950786237	0	1	1	7
DOID:9847 peripheral vertigo	1	0.613667950786237	0.186	0.143	DO	DOID:9847	peripheral vertigo	0.489093415979078	0.613667950786237	0	1	1	7
DOID:9848 endolymphatic hydrops	1	0.613667950786237	0.186	0.143	DO	DOID:9848	endolymphatic hydrops	0.489093415979078	0.613667950786237	0	1	1	7
DOID:9974 drug dependence	1	0.613667950786237	0.186	0.143	DO	DOID:9974	drug dependence	0.489093415979078	0.613667950786237	1	0	1	7
DOID:3371 chondrosarcoma	6	0.613667950786237	1.113	0.098	DO	DOID:3371	chondrosarcoma	0.489454369016413	0.613667950786237	3	3	6	61
DOID:10883 herpangina	2	0.624004159169579	0.371	0.111	DO	DOID:10883	herpangina	0.499848292874857	0.624004159169579	1	1	2	18
DOID:13406 pulmonary sarcoidosis	2	0.624004159169579	0.371	0.111	DO	DOID:13406	pulmonary sarcoidosis	0.499848292874857	0.624004159169579	1	1	2	18
DOID:14067 Plasmodium falciparum malaria	2	0.624004159169579	0.371	0.111	DO	DOID:14067	Plasmodium falciparum malaria	0.499848292874857	0.624004159169579	2	0	2	18
DOID:3181 oligodendroglioma	2	0.624004159169579	0.371	0.111	DO	DOID:3181	oligodendroglioma	0.499848292874857	0.624004159169579	1	1	2	18
DOID:11830 myopia	3	0.626447533819171	0.557	0.103	DO	DOID:11830	myopia	0.502545773845404	0.626447533819171	2	1	3	29
DOID:0060095 uterine benign neoplasm	4	0.626447533819171	0.742	0.100	DO	DOID:0060095	uterine benign neoplasm	0.50396382134979	0.626447533819171	3	1	4	40
DOID:10603 glucose intolerance	4	0.626447533819171	0.742	0.100	DO	DOID:10603	glucose intolerance	0.50396382134979	0.626447533819171	3	1	4	40
DOID:13223 uterine fibroid	4	0.626447533819171	0.742	0.100	DO	DOID:13223	uterine fibroid	0.50396382134979	0.626447533819171	3	1	4	40
DOID:3829 pituitary adenoma	5	0.626999312033495	0.928	0.098	DO	DOID:3829	pituitary adenoma	0.504947766366338	0.626999312033495	2	3	5	51
DOID:715 T-cell leukemia	6	0.627294710578372	1.113	0.097	DO	DOID:715	T-cell leukemia	0.505725968218223	0.627294710578372	3	3	6	62
DOID:0050589 inflammatory bowel disease	8	0.628166199661959	1.484	0.095	DO	DOID:0050589	inflammatory bowel disease	0.506969620226749	0.628166199661959	6	2	8	84
DOID:305 carcinoma	69	0.629323404506872	12.801	0.092	DO	DOID:305	carcinoma	0.508445610187292	0.629323404506872	36	33	69	752
DOID:1107 esophageal carcinoma	10	0.64173828031446	1.855	0.093	DO	DOID:1107	esophageal carcinoma	0.520349827278132	0.64173828031446	4	6	10	107
DOID:3717 gastric adenocarcinoma	8	0.64173828031446	1.484	0.094	DO	DOID:3717	gastric adenocarcinoma	0.520823160425779	0.64173828031446	3	5	8	85
DOID:1602 lymphadenitis	5	0.64173828031446	0.928	0.096	DO	DOID:1602	lymphadenitis	0.522650683068137	0.64173828031446	4	1	5	52
DOID:5183 hereditary Wilms' tumor	5	0.64173828031446	0.928	0.096	DO	DOID:5183	hereditary Wilms' tumor	0.522650683068137	0.64173828031446	4	1	5	52
DOID:9942 lymph node disease	5	0.64173828031446	0.928	0.096	DO	DOID:9942	lymph node disease	0.522650683068137	0.64173828031446	4	1	5	52
DOID:169 neuroendocrine tumor	3	0.64173828031446	0.557	0.100	DO	DOID:169	neuroendocrine tumor	0.525915040686623	0.64173828031446	0	3	3	30
DOID:3277 thymus cancer	3	0.64173828031446	0.557	0.100	DO	DOID:3277	thymus cancer	0.525915040686623	0.64173828031446	0	3	3	30
DOID:2394 ovarian cancer	26	0.64173828031446	4.824	0.092	DO	DOID:2394	ovarian cancer	0.52894230560104	0.64173828031446	12	14	26	284
DOID:10754 otitis media	2	0.64173828031446	0.371	0.105	DO	DOID:10754	otitis media	0.529381655605917	0.64173828031446	2	0	2	19
DOID:11724 limb-girdle muscular dystrophy	2	0.64173828031446	0.371	0.105	DO	DOID:11724	limb-girdle muscular dystrophy	0.529381655605917	0.64173828031446	2	0	2	19
DOID:1532 pleural disease	2	0.64173828031446	0.371	0.105	DO	DOID:1532	pleural disease	0.529381655605917	0.64173828031446	0	2	2	19
DOID:2986 IgA glomerulonephritis	2	0.64173828031446	0.371	0.105	DO	DOID:2986	IgA glomerulonephritis	0.529381655605917	0.64173828031446	1	1	2	19
DOID:3246 embryonal rhabdomyosarcoma	2	0.64173828031446	0.371	0.105	DO	DOID:3246	embryonal rhabdomyosarcoma	0.529381655605917	0.64173828031446	0	2	2	19
DOID:3907 lung squamous cell carcinoma	2	0.64173828031446	0.371	0.105	DO	DOID:3907	lung squamous cell carcinoma	0.529381655605917	0.64173828031446	0	2	2	19
DOID:450 myotonic disease	2	0.64173828031446	0.371	0.105	DO	DOID:450	myotonic disease	0.529381655605917	0.64173828031446	0	2	2	19
DOID:1307 dementia	39	0.64173828031446	7.236	0.091	DO	DOID:1307	dementia	0.529591558831905	0.64173828031446	24	15	39	427
DOID:10247 pleurisy	1	0.64173828031446	0.186	0.125	DO	DOID:10247	pleurisy	0.535862887580178	0.64173828031446	0	1	1	8
DOID:11695 portal vein thrombosis	1	0.64173828031446	0.186	0.125	DO	DOID:11695	portal vein thrombosis	0.535862887580178	0.64173828031446	1	0	1	8
DOID:12134 factor VIII deficiency	1	0.64173828031446	0.186	0.125	DO	DOID:12134	factor VIII deficiency	0.535862887580178	0.64173828031446	1	0	1	8
DOID:12918 thromboangiitis obliterans	1	0.64173828031446	0.186	0.125	DO	DOID:12918	thromboangiitis obliterans	0.535862887580178	0.64173828031446	1	0	1	8
DOID:1659 supratentorial cancer	1	0.64173828031446	0.186	0.125	DO	DOID:1659	supratentorial cancer	0.535862887580178	0.64173828031446	0	1	1	8
DOID:4236 carcinosarcoma	1	0.64173828031446	0.186	0.125	DO	DOID:4236	carcinosarcoma	0.535862887580178	0.64173828031446	1	0	1	8
DOID:4449 macular retinal edema	1	0.64173828031446	0.186	0.125	DO	DOID:4449	macular retinal edema	0.535862887580178	0.64173828031446	0	1	1	8
DOID:4492 avian influenza	1	0.64173828031446	0.186	0.125	DO	DOID:4492	avian influenza	0.535862887580178	0.64173828031446	0	1	1	8
DOID:4556 lung large cell carcinoma	1	0.64173828031446	0.186	0.125	DO	DOID:4556	lung large cell carcinoma	0.535862887580178	0.64173828031446	1	0	1	8
DOID:582 hemoglobinuria	1	0.64173828031446	0.186	0.125	DO	DOID:582	hemoglobinuria	0.535862887580178	0.64173828031446	1	0	1	8
DOID:591 phobic disorder	1	0.64173828031446	0.186	0.125	DO	DOID:591	phobic disorder	0.535862887580178	0.64173828031446	1	0	1	8
DOID:6929 retinal edema	1	0.64173828031446	0.186	0.125	DO	DOID:6929	retinal edema	0.535862887580178	0.64173828031446	0	1	1	8
DOID:9065 leishmaniasis	1	0.64173828031446	0.186	0.125	DO	DOID:9065	leishmaniasis	0.535862887580178	0.64173828031446	0	1	1	8
DOID:9279 hyperhomocysteinemia	1	0.64173828031446	0.186	0.125	DO	DOID:9279	hyperhomocysteinemia	0.535862887580178	0.64173828031446	0	1	1	8
DOID:2871 endometrial carcinoma	7	0.64173828031446	1.299	0.093	DO	DOID:2871	endometrial carcinoma	0.535902573838835	0.64173828031446	2	5	7	75
DOID:688 embryonal cancer	30	0.64173828031446	5.566	0.091	DO	DOID:688	embryonal cancer	0.536163765637404	0.64173828031446	16	14	30	329
DOID:3451 skin carcinoma	5	0.645090925644085	0.928	0.094	DO	DOID:3451	skin carcinoma	0.540076123795048	0.645090925644085	2	3	5	53
DOID:643 progressive multifocal leukoencephalopathy	5	0.645090925644085	0.928	0.094	DO	DOID:643	progressive multifocal leukoencephalopathy	0.540076123795048	0.645090925644085	2	3	5	53
DOID:8577 ulcerative colitis	6	0.660233239276305	1.113	0.092	DO	DOID:8577	ulcerative colitis	0.553322085974026	0.660233239276305	4	2	6	65
DOID:3095 germ cell and embryonal cancer	15	0.667364370587309	2.783	0.090	DO	DOID:3095	germ cell and embryonal cancer	0.559873296254986	0.667364370587309	4	11	15	166
DOID:9973 substance dependence	4	0.669939122717404	0.742	0.093	DO	DOID:9973	substance dependence	0.562610374375081	0.669939122717404	1	3	4	43
DOID:5409 lung small cell carcinoma	6	0.676207321326776	1.113	0.091	DO	DOID:5409	lung small cell carcinoma	0.568719235405435	0.676207321326776	6	0	6	66
DOID:12306 vitiligo	5	0.676207321326776	0.928	0.091	DO	DOID:12306	vitiligo	0.574005443906611	0.676207321326776	3	2	5	55
DOID:5683 hereditary breast ovarian cancer	18	0.676207321326776	3.340	0.090	DO	DOID:5683	hereditary breast ovarian cancer	0.574570993786371	0.676207321326776	8	10	18	201
DOID:11396 pulmonary edema	1	0.676207321326776	0.186	0.111	DO	DOID:11396	pulmonary edema	0.578358199894478	0.676207321326776	1	0	1	9
DOID:12678 hypercalcemia	1	0.676207321326776	0.186	0.111	DO	DOID:12678	hypercalcemia	0.578358199894478	0.676207321326776	1	0	1	9
DOID:13544 low tension glaucoma	1	0.676207321326776	0.186	0.111	DO	DOID:13544	low tension glaucoma	0.578358199894478	0.676207321326776	1	0	1	9
DOID:13938 amenorrhea	1	0.676207321326776	0.186	0.111	DO	DOID:13938	amenorrhea	0.578358199894478	0.676207321326776	0	1	1	9
DOID:2998 testicular cancer	1	0.676207321326776	0.186	0.111	DO	DOID:2998	testicular cancer	0.578358199894478	0.676207321326776	0	1	1	9
DOID:3021 acute kidney failure	1	0.676207321326776	0.186	0.111	DO	DOID:3021	acute kidney failure	0.578358199894478	0.676207321326776	0	1	1	9
DOID:3493 signet ring cell adenocarcinoma	1	0.676207321326776	0.186	0.111	DO	DOID:3493	signet ring cell adenocarcinoma	0.578358199894478	0.676207321326776	1	0	1	9
DOID:4233 clear cell sarcoma	1	0.676207321326776	0.186	0.111	DO	DOID:4233	clear cell sarcoma	0.578358199894478	0.676207321326776	0	1	1	9
DOID:5327 retinal detachment	1	0.676207321326776	0.186	0.111	DO	DOID:5327	retinal detachment	0.578358199894478	0.676207321326776	1	0	1	9
DOID:539 ophthalmoplegia	1	0.676207321326776	0.186	0.111	DO	DOID:539	ophthalmoplegia	0.578358199894478	0.676207321326776	1	0	1	9
DOID:6196 reactive arthritis	1	0.676207321326776	0.186	0.111	DO	DOID:6196	reactive arthritis	0.578358199894478	0.676207321326776	0	1	1	9
DOID:718 autoimmune hemolytic anemia	1	0.676207321326776	0.186	0.111	DO	DOID:718	autoimmune hemolytic anemia	0.578358199894478	0.676207321326776	0	1	1	9
DOID:8584 Burkitt lymphoma	1	0.676207321326776	0.186	0.111	DO	DOID:8584	Burkitt lymphoma	0.578358199894478	0.676207321326776	0	1	1	9
DOID:9169 Wiskott-Aldrich syndrome	1	0.676207321326776	0.186	0.111	DO	DOID:9169	Wiskott-Aldrich syndrome	0.578358199894478	0.676207321326776	0	1	1	9
DOID:9965 toxoplasmosis	1	0.676207321326776	0.186	0.111	DO	DOID:9965	toxoplasmosis	0.578358199894478	0.676207321326776	1	0	1	9
DOID:3458 breast adenocarcinoma	4	0.678965974865201	0.742	0.091	DO	DOID:3458	breast adenocarcinoma	0.581302479772618	0.678965974865201	4	0	4	44
DOID:4914 esophagus adenocarcinoma	2	0.681967461808796	0.371	0.095	DO	DOID:4914	esophagus adenocarcinoma	0.584797437106817	0.681967461808796	1	1	2	21
DOID:1781 thyroid cancer	17	0.681967461808796	3.154	0.089	DO	DOID:1781	thyroid cancer	0.585047021500052	0.681967461808796	7	10	17	191
DOID:3069 astrocytoma	9	0.694058396299142	1.670	0.088	DO	DOID:3069	astrocytoma	0.596017416976955	0.694058396299142	5	4	9	102
DOID:3744 cervical squamous cell carcinoma	6	0.69650203782313	1.113	0.088	DO	DOID:3744	cervical squamous cell carcinoma	0.598715791341502	0.69650203782313	1	5	6	68
DOID:303 substance-related disorder	5	0.704670688942768	0.928	0.088	DO	DOID:303	substance-related disorder	0.60658064219261	0.704670688942768	1	4	5	57
DOID:5517 stomach carcinoma	12	0.704670688942768	2.226	0.088	DO	DOID:5517	stomach carcinoma	0.607021702997994	0.704670688942768	6	6	12	137
DOID:3151 skin squamous cell carcinoma	2	0.704670688942768	0.371	0.091	DO	DOID:3151	skin squamous cell carcinoma	0.610642154164126	0.704670688942768	1	1	2	22
DOID:0050598 extrapulmonary tuberculosis	1	0.704670688942768	0.186	0.100	DO	DOID:0050598	extrapulmonary tuberculosis	0.616969299156604	0.704670688942768	0	1	1	10
DOID:0060050 autoimmune disease of blood	1	0.704670688942768	0.186	0.100	DO	DOID:0060050	autoimmune disease of blood	0.616969299156604	0.704670688942768	0	1	1	10
DOID:106 pleural tuberculosis	1	0.704670688942768	0.186	0.100	DO	DOID:106	pleural tuberculosis	0.616969299156604	0.704670688942768	0	1	1	10
DOID:11504 autonomic neuropathy	1	0.704670688942768	0.186	0.100	DO	DOID:11504	autonomic neuropathy	0.616969299156604	0.704670688942768	0	1	1	10
DOID:11983 Prader-Willi syndrome	1	0.704670688942768	0.186	0.100	DO	DOID:11983	Prader-Willi syndrome	0.616969299156604	0.704670688942768	1	0	1	10
DOID:1229 paranoid schizophrenia	1	0.704670688942768	0.186	0.100	DO	DOID:1229	paranoid schizophrenia	0.616969299156604	0.704670688942768	0	1	1	10
DOID:13636 Fanconi's anemia	1	0.704670688942768	0.186	0.100	DO	DOID:13636	Fanconi's anemia	0.616969299156604	0.704670688942768	0	1	1	10
DOID:14256 adult-onset Still's disease	1	0.704670688942768	0.186	0.100	DO	DOID:14256	adult-onset Still's disease	0.616969299156604	0.704670688942768	0	1	1	10
DOID:2113 coccidiosis	1	0.704670688942768	0.186	0.100	DO	DOID:2113	coccidiosis	0.616969299156604	0.704670688942768	1	0	1	10
DOID:2444 hyperpituitarism	1	0.704670688942768	0.186	0.100	DO	DOID:2444	hyperpituitarism	0.616969299156604	0.704670688942768	1	0	1	10
DOID:3179 inverted papilloma	1	0.704670688942768	0.186	0.100	DO	DOID:3179	inverted papilloma	0.616969299156604	0.704670688942768	1	0	1	10
DOID:3663 cutaneous mastocytosis	1	0.704670688942768	0.186	0.100	DO	DOID:3663	cutaneous mastocytosis	0.616969299156604	0.704670688942768	0	1	1	10
DOID:656 adrenal adenoma	1	0.704670688942768	0.186	0.100	DO	DOID:656	adrenal adenoma	0.616969299156604	0.704670688942768	0	1	1	10
DOID:678 progressive supranuclear palsy	1	0.704670688942768	0.186	0.100	DO	DOID:678	progressive supranuclear palsy	0.616969299156604	0.704670688942768	1	0	1	10
DOID:7188 autoimmune thyroiditis	1	0.704670688942768	0.186	0.100	DO	DOID:7188	autoimmune thyroiditis	0.616969299156604	0.704670688942768	0	1	1	10
DOID:8778 Crohn's disease	4	0.704670688942768	0.742	0.087	DO	DOID:8778	Crohn's disease	0.617269673259944	0.704670688942768	4	0	4	46
DOID:1192 peripheral nervous system neoplasm	31	0.704894728463076	5.751	0.088	DO	DOID:1192	peripheral nervous system neoplasm	0.618073069401732	0.704894728463076	18	13	31	352
DOID:3324 mood disorder	14	0.706622105325376	2.597	0.087	DO	DOID:3324	mood disorder	0.620196318110731	0.706622105325376	9	5	14	161
DOID:5041 esophageal cancer	11	0.707338780372469	2.041	0.087	DO	DOID:5041	esophageal cancer	0.621434587407337	0.707338780372469	5	6	11	127
DOID:883 parasitic helminthiasis infectious disease	3	0.719663036229832	0.557	0.086	DO	DOID:883	parasitic helminthiasis infectious disease	0.632881963816243	0.719663036229832	1	2	3	35
DOID:10588 adrenoleukodystrophy	2	0.720230341902351	0.371	0.087	DO	DOID:10588	adrenoleukodystrophy	0.635241920850997	0.720230341902351	1	1	2	23
DOID:3192 neurilemmoma	2	0.720230341902351	0.371	0.087	DO	DOID:3192	neurilemmoma	0.635241920850997	0.720230341902351	1	1	2	23
DOID:780 placenta disease	2	0.720230341902351	0.371	0.087	DO	DOID:780	placenta disease	0.635241920850997	0.720230341902351	1	1	2	23
DOID:1100 ovarian disease	5	0.722291656407813	0.928	0.085	DO	DOID:1100	ovarian disease	0.637682125596906	0.722291656407813	5	0	5	59
DOID:3093 nervous system cancer	43	0.725155518040758	7.978	0.088	DO	DOID:3093	nervous system cancer	0.640835108966251	0.725155518040758	25	18	43	490
DOID:0050704 childhood electroclinical syndrome	1	0.730128957607178	0.186	0.091	DO	DOID:0050704	childhood electroclinical syndrome	0.652050615682448	0.730128957607178	0	1	1	11
DOID:10273 heart conduction disease	1	0.730128957607178	0.186	0.091	DO	DOID:10273	heart conduction disease	0.652050615682448	0.730128957607178	1	0	1	11
DOID:11400 pyelonephritis	1	0.730128957607178	0.186	0.091	DO	DOID:11400	pyelonephritis	0.652050615682448	0.730128957607178	0	1	1	11
DOID:154 mixed cell type cancer	1	0.730128957607178	0.186	0.091	DO	DOID:154	mixed cell type cancer	0.652050615682448	0.730128957607178	1	0	1	11
DOID:1574 alcohol abuse	1	0.730128957607178	0.186	0.091	DO	DOID:1574	alcohol abuse	0.652050615682448	0.730128957607178	0	1	1	11
DOID:1825 childhood absence epilepsy	1	0.730128957607178	0.186	0.091	DO	DOID:1825	childhood absence epilepsy	0.652050615682448	0.730128957607178	0	1	1	11
DOID:2744 pyelitis	1	0.730128957607178	0.186	0.091	DO	DOID:2744	pyelitis	0.652050615682448	0.730128957607178	0	1	1	11
DOID:3507 dermatofibrosarcoma protuberans	1	0.730128957607178	0.186	0.091	DO	DOID:3507	dermatofibrosarcoma protuberans	0.652050615682448	0.730128957607178	1	0	1	11
DOID:9667 placental abruption	1	0.730128957607178	0.186	0.091	DO	DOID:9667	placental abruption	0.652050615682448	0.730128957607178	1	0	1	11
DOID:0050567 orofacial cleft	3	0.730128957607178	0.557	0.083	DO	DOID:0050567	orofacial cleft	0.652147914761967	0.730128957607178	3	0	3	36
DOID:674 cleft palate	3	0.730128957607178	0.557	0.083	DO	DOID:674	cleft palate	0.652147914761967	0.730128957607178	3	0	3	36
DOID:2352 hemochromatosis	2	0.736651064875384	0.371	0.083	DO	DOID:2352	hemochromatosis	0.658607928803315	0.736651064875384	1	1	2	24
DOID:0050736 autosomal dominant disease	24	0.742624157153533	4.453	0.086	DO	DOID:0050736	autosomal dominant disease	0.664587854679174	0.742624157153533	12	12	24	280
DOID:5223 infertility	14	0.743689995983509	2.597	0.084	DO	DOID:5223	infertility	0.666318097673417	0.743689995983509	12	2	14	166
DOID:5656 cranial nerve disease	4	0.743689995983509	0.742	0.082	DO	DOID:5656	cranial nerve disease	0.667463372794846	0.743689995983509	3	1	4	49
DOID:6050 esophageal disease	4	0.743689995983509	0.742	0.082	DO	DOID:6050	esophageal disease	0.667463372794846	0.743689995983509	2	2	4	49
DOID:1115 sarcoma	15	0.745843491640737	2.783	0.084	DO	DOID:1115	sarcoma	0.67061828626613	0.745843491640737	10	5	15	178
DOID:1024 leprosy	3	0.745843491640737	0.557	0.081	DO	DOID:1024	leprosy	0.67068096922733	0.745843491640737	3	0	3	37
DOID:231 motor neuron disease	14	0.749090664465057	2.597	0.084	DO	DOID:231	motor neuron disease	0.675165576390392	0.749090664465057	8	6	14	167
DOID:3963 thyroid carcinoma	15	0.749090664465057	2.783	0.084	DO	DOID:3963	thyroid carcinoma	0.679130104388526	0.749090664465057	5	10	15	179
DOID:1724 duodenal ulcer	2	0.749090664465057	0.371	0.080	DO	DOID:1724	duodenal ulcer	0.680759720395179	0.749090664465057	2	0	2	25
DOID:2001 neuroma	2	0.749090664465057	0.371	0.080	DO	DOID:2001	neuroma	0.680759720395179	0.749090664465057	1	1	2	25
DOID:0060082 breast benign neoplasm	1	0.749090664465057	0.186	0.083	DO	DOID:0060082	breast benign neoplasm	0.683924293137778	0.749090664465057	1	0	1	12
DOID:0060097 thoracic benign neoplasm	1	0.749090664465057	0.186	0.083	DO	DOID:0060097	thoracic benign neoplasm	0.683924293137778	0.749090664465057	1	0	1	12
DOID:12689 acoustic neuroma	1	0.749090664465057	0.186	0.083	DO	DOID:12689	acoustic neuroma	0.683924293137778	0.749090664465057	1	0	1	12
DOID:13976 peptic esophagitis	1	0.749090664465057	0.186	0.083	DO	DOID:13976	peptic esophagitis	0.683924293137778	0.749090664465057	1	0	1	12
DOID:14499 Fabry disease	1	0.749090664465057	0.186	0.083	DO	DOID:14499	Fabry disease	0.683924293137778	0.749090664465057	1	0	1	12
DOID:1884 viral hepatitis	1	0.749090664465057	0.186	0.083	DO	DOID:1884	viral hepatitis	0.683924293137778	0.749090664465057	1	0	1	12
DOID:224 transient cerebral ischemia	1	0.749090664465057	0.186	0.083	DO	DOID:224	transient cerebral ischemia	0.683924293137778	0.749090664465057	1	0	1	12
DOID:2913 acute pancreatitis	1	0.749090664465057	0.186	0.083	DO	DOID:2913	acute pancreatitis	0.683924293137778	0.749090664465057	1	0	1	12
DOID:3500 gallbladder adenocarcinoma	1	0.749090664465057	0.186	0.083	DO	DOID:3500	gallbladder adenocarcinoma	0.683924293137778	0.749090664465057	0	1	1	12
DOID:3911 progeria	1	0.749090664465057	0.186	0.083	DO	DOID:3911	progeria	0.683924293137778	0.749090664465057	1	0	1	12
DOID:589 congenital hemolytic anemia	1	0.749090664465057	0.186	0.083	DO	DOID:589	congenital hemolytic anemia	0.683924293137778	0.749090664465057	1	0	1	12
DOID:614 lymphopenia	1	0.749090664465057	0.186	0.083	DO	DOID:614	lymphopenia	0.683924293137778	0.749090664465057	0	1	1	12
DOID:8432 polycythemia	3	0.75337016755235	0.557	0.079	DO	DOID:8432	polycythemia	0.688480402905291	0.75337016755235	3	0	3	38
DOID:2151 malignant ovarian surface epithelial-stromal neoplasm	22	0.7541028930435	4.082	0.084	DO	DOID:2151	malignant ovarian surface epithelial-stromal neoplasm	0.691098603099297	0.7541028930435	10	12	22	261
DOID:2152 ovary epithelial cancer	22	0.7541028930435	4.082	0.084	DO	DOID:2152	ovary epithelial cancer	0.691098603099297	0.7541028930435	10	12	22	261
DOID:4001 ovarian carcinoma	22	0.7541028930435	4.082	0.084	DO	DOID:4001	ovarian carcinoma	0.691098603099297	0.7541028930435	10	12	22	261
DOID:299 adenocarcinoma	12	0.757080516586571	2.226	0.082	DO	DOID:299	adenocarcinoma	0.694983318561044	0.757080516586571	10	2	12	146
DOID:1749 squamous cell carcinoma	54	0.757080516586571	10.019	0.087	DO	DOID:1749	squamous cell carcinoma	0.695131637107049	0.757080516586571	27	27	54	624
DOID:7166 thyroiditis	4	0.759843682865443	0.742	0.078	DO	DOID:7166	thyroiditis	0.698323177965054	0.759843682865443	1	3	4	51
DOID:0060115 nervous system benign neoplasm	2	0.762115125106988	0.371	0.077	DO	DOID:0060115	nervous system benign neoplasm	0.701723573418924	0.762115125106988	1	1	2	26
DOID:8029 sporadic breast cancer	2	0.762115125106988	0.371	0.077	DO	DOID:8029	sporadic breast cancer	0.701723573418924	0.762115125106988	2	0	2	26
DOID:4866 salivary gland adenoid cystic carcinoma	3	0.765553953921348	0.557	0.077	DO	DOID:4866	salivary gland adenoid cystic carcinoma	0.705549294311664	0.765553953921348	1	2	3	39
DOID:0060101 benign glioma	1	0.767856700833678	0.186	0.077	DO	DOID:0060101	benign glioma	0.712883124686093	0.767856700833678	0	1	1	13
DOID:12129 bulimia nervosa	1	0.767856700833678	0.186	0.077	DO	DOID:12129	bulimia nervosa	0.712883124686093	0.767856700833678	1	0	1	13
DOID:12241 beta thalassemia	1	0.767856700833678	0.186	0.077	DO	DOID:12241	beta thalassemia	0.712883124686093	0.767856700833678	1	0	1	13
DOID:2870 endometrial adenocarcinoma	1	0.767856700833678	0.186	0.077	DO	DOID:2870	endometrial adenocarcinoma	0.712883124686093	0.767856700833678	0	1	1	13
DOID:3149 keratoacanthoma	1	0.767856700833678	0.186	0.077	DO	DOID:3149	keratoacanthoma	0.712883124686093	0.767856700833678	0	1	1	13
DOID:4539 labyrinthine disease	1	0.767856700833678	0.186	0.077	DO	DOID:4539	labyrinthine disease	0.712883124686093	0.767856700833678	0	1	1	13
DOID:4844 benign ependymoma	1	0.767856700833678	0.186	0.077	DO	DOID:4844	benign ependymoma	0.712883124686093	0.767856700833678	0	1	1	13
DOID:3962 follicular thyroid carcinoma	4	0.767856700833678	0.742	0.077	DO	DOID:3962	follicular thyroid carcinoma	0.712962552539797	0.767856700833678	2	2	4	52
DOID:594 panic disorder	2	0.776364800041097	0.371	0.074	DO	DOID:594	panic disorder	0.721531110460244	0.776364800041097	1	1	2	27
DOID:6590 spondylitis	4	0.780883370018825	0.742	0.075	DO	DOID:6590	spondylitis	0.727075730396511	0.780883370018825	2	2	4	53
DOID:7147 ankylosing spondylitis	4	0.780883370018825	0.742	0.075	DO	DOID:7147	ankylosing spondylitis	0.727075730396511	0.780883370018825	2	2	4	53
DOID:1459 hypothyroidism	3	0.788065501755623	0.557	0.073	DO	DOID:1459	hypothyroidism	0.737524036124533	0.788065501755623	1	2	3	41
DOID:3969 papillary thyroid carcinoma	7	0.788065501755623	1.299	0.077	DO	DOID:3969	papillary thyroid carcinoma	0.738678870637604	0.788065501755623	3	4	7	91
DOID:11202 primary hyperparathyroidism	1	0.788065501755623	0.186	0.071	DO	DOID:11202	primary hyperparathyroidism	0.73919322257698	0.788065501755623	1	0	1	14
DOID:11465 autonomic nervous system disease	1	0.788065501755623	0.186	0.071	DO	DOID:11465	autonomic nervous system disease	0.73919322257698	0.788065501755623	0	1	1	14
DOID:1206 Rett syndrome	1	0.788065501755623	0.186	0.071	DO	DOID:1206	Rett syndrome	0.73919322257698	0.788065501755623	0	1	1	14
DOID:47 prostate disease	1	0.788065501755623	0.186	0.071	DO	DOID:47	prostate disease	0.73919322257698	0.788065501755623	1	0	1	14
DOID:5389 oxyphilic adenoma	1	0.788065501755623	0.186	0.071	DO	DOID:5389	oxyphilic adenoma	0.73919322257698	0.788065501755623	1	0	1	14
DOID:5408 Paget's disease of bone	1	0.788065501755623	0.186	0.071	DO	DOID:5408	Paget's disease of bone	0.73919322257698	0.788065501755623	1	0	1	14
DOID:0050735 X-linked disease	2	0.805707913009987	0.371	0.069	DO	DOID:0050735	X-linked disease	0.757823463399574	0.805707913009987	1	1	2	29
DOID:1441 spinocerebellar ataxia	2	0.805707913009987	0.371	0.069	DO	DOID:1441	spinocerebellar ataxia	0.757823463399574	0.805707913009987	1	1	2	29
DOID:2478 spinocerebellar degeneration	2	0.805707913009987	0.371	0.069	DO	DOID:2478	spinocerebellar degeneration	0.757823463399574	0.805707913009987	1	1	2	29
DOID:10930 borderline personality disorder	1	0.806880667606718	0.186	0.067	DO	DOID:10930	borderline personality disorder	0.763096445333485	0.806880667606718	1	0	1	15
DOID:1342 congenital hypoplastic anemia	1	0.806880667606718	0.186	0.067	DO	DOID:1342	congenital hypoplastic anemia	0.763096445333485	0.806880667606718	0	1	1	15
DOID:2957 pulmonary tuberculosis	1	0.806880667606718	0.186	0.067	DO	DOID:2957	pulmonary tuberculosis	0.763096445333485	0.806880667606718	1	0	1	15
DOID:3319 lymphangioleiomyomatosis	1	0.806880667606718	0.186	0.067	DO	DOID:3319	lymphangioleiomyomatosis	0.763096445333485	0.806880667606718	1	0	1	15
DOID:700 mitochondrial metabolism disease	1	0.806880667606718	0.186	0.067	DO	DOID:700	mitochondrial metabolism disease	0.763096445333485	0.806880667606718	1	0	1	15
DOID:9120 amyloidosis	1	0.806880667606718	0.186	0.067	DO	DOID:9120	amyloidosis	0.763096445333485	0.806880667606718	1	0	1	15
DOID:750 peptic ulcer disease	4	0.822260594713202	0.742	0.070	DO	DOID:750	peptic ulcer disease	0.778350037545055	0.822260594713202	4	0	4	57
DOID:1510 personality disorder	1	0.825332820505036	0.186	0.062	DO	DOID:1510	personality disorder	0.784812604511249	0.825332820505036	1	0	1	16
DOID:1920 hyperuricemia	1	0.825332820505036	0.186	0.062	DO	DOID:1920	hyperuricemia	0.784812604511249	0.825332820505036	0	1	1	16
DOID:1993 rectum cancer	1	0.825332820505036	0.186	0.062	DO	DOID:1993	rectum cancer	0.784812604511249	0.825332820505036	0	1	1	16
DOID:2615 papilloma	1	0.825332820505036	0.186	0.062	DO	DOID:2615	papilloma	0.784812604511249	0.825332820505036	1	0	1	16
DOID:9675 pulmonary emphysema	1	0.825332820505036	0.186	0.062	DO	DOID:9675	pulmonary emphysema	0.784812604511249	0.825332820505036	1	0	1	16
DOID:12603 acute leukemia	7	0.827297284611053	1.299	0.073	DO	DOID:12603	acute leukemia	0.787393195086316	0.827297284611053	2	5	7	96
DOID:10223 dermatomyositis	2	0.829238958211466	0.371	0.065	DO	DOID:10223	dermatomyositis	0.789955458899123	0.829238958211466	2	0	2	31
DOID:1827 idiopathic generalized epilepsy	1	0.841535038036021	0.186	0.059	DO	DOID:1827	idiopathic generalized epilepsy	0.80454147101379	0.841535038036021	0	1	1	17
DOID:53 pituitary gland disease	1	0.841535038036021	0.186	0.059	DO	DOID:53	pituitary gland disease	0.80454147101379	0.841535038036021	1	0	1	17
DOID:6039 uveal melanoma	1	0.841535038036021	0.186	0.059	DO	DOID:6039	uveal melanoma	0.80454147101379	0.841535038036021	0	1	1	17
DOID:543 dystonia	2	0.841535038036021	0.371	0.062	DO	DOID:543	dystonia	0.804568382618418	0.841535038036021	0	2	2	32
DOID:9835 refractive error	3	0.84168278273438	0.557	0.065	DO	DOID:9835	refractive error	0.805434600876741	0.84168278273438	2	1	3	46
DOID:3612 retinitis	4	0.847335182311418	0.742	0.067	DO	DOID:3612	retinitis	0.811573404591126	0.847335182311418	1	3	4	60
DOID:14227 azoospermia	2	0.852794206436106	0.371	0.061	DO	DOID:14227	azoospermia	0.818271099026548	0.852794206436106	1	1	2	33
DOID:4251 conjunctival disease	2	0.852794206436106	0.371	0.061	DO	DOID:4251	conjunctival disease	0.818271099026548	0.852794206436106	1	1	2	33
DOID:1752 ocular melanoma	1	0.855628494266206	0.186	0.056	DO	DOID:1752	ocular melanoma	0.822464599139609	0.855628494266206	0	1	1	18
DOID:200 giant cell tumor	1	0.855628494266206	0.186	0.056	DO	DOID:200	giant cell tumor	0.822464599139609	0.855628494266206	1	0	1	18
DOID:110 lens disease	3	0.859996141462394	0.557	0.062	DO	DOID:110	lens disease	0.828144432519342	0.859996141462394	2	1	3	48
DOID:83 cataract	3	0.859996141462394	0.557	0.062	DO	DOID:83	cataract	0.828144432519342	0.859996141462394	2	1	3	48
DOID:332 amyotrophic lateral sclerosis	10	0.861109774144272	1.855	0.072	DO	DOID:332	amyotrophic lateral sclerosis	0.829958516164892	0.861109774144272	6	4	10	139
DOID:2621 autonomic nervous system neoplasm	25	0.86243064854562	4.638	0.078	DO	DOID:2621	autonomic nervous system neoplasm	0.832717275641379	0.86243064854562	14	11	25	321
DOID:769 neuroblastoma	25	0.86243064854562	4.638	0.078	DO	DOID:769	neuroblastoma	0.832717275641379	0.86243064854562	14	11	25	321
DOID:2742 auditory system disease	5	0.866140850326921	0.928	0.066	DO	DOID:2742	auditory system disease	0.837045679644104	0.866140850326921	4	1	5	76
DOID:649 prion disease	1	0.86712845009707	0.186	0.053	DO	DOID:649	prion disease	0.838746984891481	0.86712845009707	1	0	1	19
DOID:3068 glioblastoma multiforme	4	0.877386038908399	0.742	0.062	DO	DOID:3068	glioblastoma multiforme	0.84942455446429	0.877386038908399	1	3	4	64
DOID:4676 uremia	1	0.880069523915015	0.186	0.050	DO	DOID:4676	uremia	0.85353857358166	0.880069523915015	1	0	1	20
DOID:8632 Kaposi's sarcoma	1	0.880069523915015	0.186	0.050	DO	DOID:8632	Kaposi's sarcoma	0.85353857358166	0.880069523915015	0	1	1	20
DOID:2316 brain ischemia	1	0.891548898937708	0.186	0.048	DO	DOID:2316	brain ischemia	0.866975630405402	0.891548898937708	1	0	1	21
DOID:5940 malignant peripheral nerve sheath tumor	1	0.891548898937708	0.186	0.048	DO	DOID:5940	malignant peripheral nerve sheath tumor	0.866975630405402	0.891548898937708	0	1	1	21
DOID:6741 bilateral breast cancer	1	0.891548898937708	0.186	0.048	DO	DOID:6741	bilateral breast cancer	0.866975630405402	0.891548898937708	0	1	1	21
DOID:2490 congenital nervous system abnormality	2	0.898643719670007	0.371	0.053	DO	DOID:2490	congenital nervous system abnormality	0.87464892612154	0.898643719670007	0	2	2	38
DOID:2978 carbohydrate metabolic disorder	1	0.902502463510177	0.186	0.045	DO	DOID:2978	carbohydrate metabolic disorder	0.879181986416891	0.902502463510177	1	0	1	22
DOID:10584 retinitis pigmentosa	3	0.90573355796688	0.557	0.056	DO	DOID:10584	retinitis pigmentosa	0.883109722324297	0.90573355796688	0	3	3	54
DOID:13543 hyperparathyroidism	1	0.911467080053802	0.186	0.043	DO	DOID:13543	hyperparathyroidism	0.890270171215341	0.911467080053802	1	0	1	23
DOID:5113 nutritional deficiency disease	1	0.911467080053802	0.186	0.043	DO	DOID:5113	nutritional deficiency disease	0.890270171215341	0.911467080053802	0	1	1	23
DOID:8552 chronic myeloid leukemia	1	0.920967027213316	0.186	0.042	DO	DOID:8552	chronic myeloid leukemia	0.90034244262456	0.920967027213316	0	1	1	24
DOID:0002116 pterygium	1	0.924623371344098	0.186	0.040	DO	DOID:0002116	pterygium	0.909491722717451	0.924623371344098	1	0	1	25
DOID:0050701 electroclinical syndrome	1	0.924623371344098	0.186	0.040	DO	DOID:0050701	electroclinical syndrome	0.909491722717451	0.924623371344098	0	1	1	25
DOID:10139 conjunctival degeneration	1	0.924623371344098	0.186	0.040	DO	DOID:10139	conjunctival degeneration	0.909491722717451	0.924623371344098	1	0	1	25
DOID:10526 conjunctival pterygium	1	0.924623371344098	0.186	0.040	DO	DOID:10526	conjunctival pterygium	0.909491722717451	0.924623371344098	1	0	1	25
DOID:11201 parathyroid gland disease	1	0.924623371344098	0.186	0.040	DO	DOID:11201	parathyroid gland disease	0.909491722717451	0.924623371344098	1	0	1	25
DOID:11963 esophagitis	1	0.924623371344098	0.186	0.040	DO	DOID:11963	esophagitis	0.909491722717451	0.924623371344098	1	0	1	25
DOID:205 hyperostosis	1	0.924623371344098	0.186	0.040	DO	DOID:205	hyperostosis	0.909491722717451	0.924623371344098	1	0	1	25
DOID:3113 papillary carcinoma	2	0.927920226614087	0.371	0.047	DO	DOID:3113	papillary carcinoma	0.914513407992201	0.927920226614087	1	1	2	43
DOID:345 uterine disease	2	0.927920226614087	0.371	0.047	DO	DOID:345	uterine disease	0.914513407992201	0.927920226614087	1	1	2	43
DOID:48 male reproductive system disease	6	0.927920226614087	1.113	0.059	DO	DOID:48	male reproductive system disease	0.915132350967381	0.927920226614087	4	2	6	102
DOID:1279 ocular motility disease	1	0.937036610797499	0.186	0.037	DO	DOID:1279	ocular motility disease	0.92535134631359	0.937036610797499	1	0	1	27
DOID:3312 bipolar disorder	8	0.937036610797499	1.484	0.061	DO	DOID:3312	bipolar disorder	0.925737289048003	0.937036610797499	5	3	8	132
DOID:12858 Huntington's disease	2	0.937343951934098	0.371	0.044	DO	DOID:12858	Huntington's disease	0.926848283221658	0.937343951934098	1	1	2	45
DOID:10907 microcephaly	1	0.941124906456602	0.186	0.036	DO	DOID:10907	microcephaly	0.932208133010416	0.941124906456602	0	1	1	28
DOID:319 spinal cord disease	1	0.941124906456602	0.186	0.036	DO	DOID:319	spinal cord disease	0.932208133010416	0.941124906456602	1	0	1	28
DOID:12336 male infertility	4	0.947420396234963	0.742	0.051	DO	DOID:12336	male infertility	0.939260013838451	0.947420396234963	2	2	4	79
DOID:2706 synovium cancer	1	0.955817059185637	0.186	0.032	DO	DOID:2706	synovium cancer	0.949230895125788	0.955817059185637	1	0	1	31
DOID:5485 synovial sarcoma	1	0.955817059185637	0.186	0.032	DO	DOID:5485	synovial sarcoma	0.949230895125788	0.955817059185637	1	0	1	31
DOID:2952 inner ear disease	2	0.956509039205282	0.371	0.040	DO	DOID:2952	inner ear disease	0.950741973508093	0.956509039205282	1	1	2	50
DOID:230 lateral sclerosis	5	0.960553938071129	0.928	0.051	DO	DOID:230	lateral sclerosis	0.955589835032002	0.960553938071129	1	4	5	99
DOID:3443 mammary Paget's disease	1	0.962279936333413	0.186	0.030	DO	DOID:3443	mammary Paget's disease	0.95813575056109	0.962279936333413	1	0	1	33
DOID:3973 thyroid medullary carcinoma	1	0.972004974547332	0.186	0.028	DO	DOID:3973	thyroid medullary carcinoma	0.968656120199193	0.972004974547332	1	0	1	36
DOID:10003 sensorineural hearing loss	1	0.972377141493593	0.186	0.027	DO	DOID:10003	sensorineural hearing loss	0.971539607349327	0.972377141493593	1	0	1	37
DOID:3111 cystadenocarcinoma	1	0.972377141493593	0.186	0.027	DO	DOID:3111	cystadenocarcinoma	0.971539607349327	0.972377141493593	1	0	1	37
DOID:3114 serous cystadenocarcinoma	1	0.972377141493593	0.186	0.027	DO	DOID:3114	serous cystadenocarcinoma	0.971539607349327	0.972377141493593	1	0	1	37
DOID:4 disease	539	1	100.000	0.091	DO	DOID:4	disease	1	1	243	296	539	5895
