# Supplementary material for: A c.726C>G (p.Tyr242Ter) nonsense mutation-associated with splicing alteration (NASA) of WDR45 gene underlies β-propeller protein-associated neurodegeneration (BPAN)
Source: Heliyon. 2024 May 4;10(9):e30438. doi: 10.1016/j.heliyon.2024.e30438 (PMC11098806; doi:10.1016/j.heliyon.2024.e30438)
Supplement: Multimedia component 5 [file mmc5.xlsx]

## Sheet: Sheet1
Location	Phenotype	Inheritance	Phenotype MIM number	Gene/Locus	Gene/Locus MIM number
22q13.1	Infantile neuroaxonal dystrophy 1	AR	256600	PLA2G6	603604
20p13	Neurodegeneration with brain iron accumulation 1	AR	234200	PANK2	606157
22q13.1	Neurodegeneration with brain iron accumulation 2A	AR	610217	PLA2G6	603604
22q13.1	Neurodegeneration with brain iron accumulation 2B	AR	610217	PLA2G6	603604
19q13.33	Neurodegeneration with brain iron accumulation 3	AD	606159	FTL	134790
19q12	Neurodegeneration with brain iron accumulation 4	AD, AR	614298	C19orf12	614297
Xp11.23	Neurodegeneration with brain iron accumulation 5	XLD	300894	WDR45	300526
17q21.2	Neurodegeneration with brain iron accumulation 6	AR	615643	COASY	609855
6q24.1	Neurodegeneration with brain iron accumulation 7	AR	617916	REPS1	614825
9q34.11	Neurodegeneration with brain iron accumulation 8	AR	617917	CRAT	600184
